# Supplementary material for: Integrated Omics analysis of pig muscle metabolism under the effects of dietary Chlorella vulgaris and exogenous enzymes
Source: Sci Rep. 2022 Oct 10;12:16992. doi: 10.1038/s41598-022-21466-z (PMC9551059; doi:10.1038/s41598-022-21466-z)
Supplement: Supplementary file 2 — Supplementary Information 2. [file 41598_2022_21466_MOESM2_ESM.xlsx]

## Sheet: All protein ID's
Integrated Omics analysis of pig muscle metabolism under the effects of dietary Chlorella vulgaris and exogenous enzymes
Diogo Coelho, David Ribeiro, Hugo Osório, André Martinho de Almeida, José António Mestre Prates
Checked	Protein FDR Confidence: Combined	Master	Accession	Description	Exp. q-value: Combined	Contaminant	Sum PEP Score	Coverage [%]	# Peptides	# Isoforms	# PSMs	# Unique Peptides	# AAs	MW [kDa]	calc. pI	Score Sequest HT: Sequest HT	# Peptides (by Search Engine): Sequest HT	Biological Process	Cellular Component	Molecular Function	Pfam IDs	Entrez Gene ID	Ensembl Gene ID	Gene Symbol	Gene ID	Reactome Pathways	WikiPathways	# Protein Pathway Groups	# Razor Peptides	Abundance Ratio: (MA) / (Control)	Abundance Ratio: (MAM) / (Control)	Abundance Ratio: (MAR) / (Control)	Abundance Ratio Adj. P-Value: (MA) / (Control)	Abundance Ratio Adj. P-Value: (MAM) / (Control)	Abundance Ratio Adj. P-Value: (MAR) / (Control)	Abundance Ratio Variability [%]: (MA) / (Control)	Abundance Ratio Variability [%]: (MAM) / (Control)	Abundance Ratio Variability [%]: (MAR) / (Control)	Abundances (Grouped): Control	Abundances (Grouped): MA	Abundances (Grouped): MAM	Abundances (Grouped): MAR	Abundances (Grouped) CV [%]: Control	Abundances (Grouped) CV [%]: MA	Abundances (Grouped) CV [%]: MAM	Abundances (Grouped) CV [%]: MAR	Abundances (Normalized): F2: Sample, Control	Abundances (Normalized): F8: Sample, Control	Abundances (Normalized): F10: Sample, Control
FALSE	High	Master Protein	A0A286ZRE1	Tropomyosin alpha-1 chain OS=Sus scrofa OX=9823 GN=TPM1 PE=1 SV=2	0	FALSE	409.47	71	38	45	6723	0	343	39.2	4.77	9316.03	38		cytoskeleton	cytoskeletal activity	Pf00261		ENSSSCG00000004570	TPM1	A0A286ZRE1			0	1	0.01	0.601	1.928	1.82187e-16	0.850859	0.923971		40.22	76.12	151.1		90.8	158.1	64.63			97.19	408775	321550
FALSE	High	Master Protein	A0A5G2RN24	Tropomyosin alpha-3 chain OS=Sus scrofa OX=9823 GN=TPM3 PE=1 SV=1	0	FALSE	257.379	65	26	31	4209	0	303	34.7	4.94	6267.17	26		cytosol;cytoskeleton	cytoskeletal activity	Pf00261		ENSSSCG00000006556	TPM3	A0A5G2RN24	Striated Muscle Contraction; RHOV GTPase cycle; Smooth Muscle Contraction		3	14	0.834	0.903	0.709	0.980186	0.982819	0.720623	96.12	105.64	124.05	119.6	95.5	106.9	77.9	66.42	25.76	56.88	113.5	1.91564e+09	1.75003e+09	1.29015e+09
FALSE	High	Master Protein	A0A5G2RAA2	Myosin-2 OS=Sus scrofa OX=9823 GN=MYH2 PE=1 SV=1	0	FALSE	2070.06	63	142	222	6313	1	1774	204.2	5.67	7678.14	142		cytoskeleton	cytoskeletal activity;other molecular function	Pf00063, Pf01576		ENSSSCG00000029441	MYH4	A0A5G2RAA2			0	3	0.141	0.106	0.114	4.33854e-06	0.00588317	6.08245e-09	138.5	119.9	136.11	372	14.7	4.3	9	92.99	182.95	115.13	123.99	626869
FALSE	High	Master Protein	A0A287AMA4	Myosin heavy chain 8 OS=Sus scrofa OX=9823 GN=MYH8 PE=3 SV=2	0	FALSE	1332.69	40	95	136	3827	1	1939	222.9	5.8	4536.34	95		cytoskeleton	cytoskeletal activity;other molecular function	Pf00063, Pf01576, Pf02736		ENSSSCG00000018005	MYH8	A0A287AMA4			0	0	0.761	0.219	0.121	0.936008	0.147685	1.61925e-08	136.66	125.24	120.56	216.7	75.7	51.2	56.3	91.75	142.79	62.83	64.42	933230	812787	1.86667e+06
FALSE	High	Master Protein	P68137	Actin, alpha skeletal muscle OS=Sus scrofa OX=9823 GN=ACTA1 PE=1 SV=1	0	FALSE	498.334	78	21	51	3069	1	377	42	5.39	2906.76	21	cell organization and biogenesis;developmental processes;other biological processes	cytoskeleton;other cell component	other molecular function	Pf00022	100154254	ENSSSCG00015047339; ENSSSCG00040044916; ENSSSCG00055024685; ENSSSCG00065076746	ACTA1	P02568; P68137; P99020; ssc:100154254	Striated Muscle Contraction		1	36	0.523	0.214	0.615	0.506669	0.138955	0.494138	136.25	138.42	140.75	175.1	109.1	31	84.8	102.09	48.43	63.85	132.86	2.58157e+09	2.24709e+08	6.89604e+08
FALSE	High	Master Protein	F1SS66	Myosin heavy chain 13 OS=Sus scrofa OX=9823 GN=MYH13 PE=3 SV=4	0	FALSE	479.312	19	44	62	1407	1	1938	222.8	5.72	1427.86	44	stress response	cytoskeleton	cytoskeletal activity;other molecular function	Pf00063, Pf01576, Pf02736		ENSSSCG00000024416	MYH13	F1SS66			0	0	0.273	0.388	0.01	0.191326	0.592525	2.15434e-16	140.55	140.55		240.8	65.8	93.4		125.61				250461	524832	411883
FALSE	High	Master Protein	F1SMN5	Filamin C OS=Sus scrofa OX=9823 GN=FLNC PE=1 SV=1	0	FALSE	475.004	42	84	87	421	1	2720	290.2	5.96	240.17	84	other biological processes	plasma membrane;other membranes;cytosol	cytoskeletal activity	Pf00307, Pf00630	100518997	ENSSSCG00000016578	FLNC	F1SMN5; ssc:100518997	Cell-extracellular matrix interactions		1	0	0.056	0.01	0.149	1.36074e-07	1.19313e-16	4.35177e-07	129.93		131.8	332	18.5		49.5	92.12	4.77				72466.4
FALSE	High	Master Protein	A0A5G2QYU9	Myosin heavy chain 3 OS=Sus scrofa OX=9823 GN=MYH3 PE=1 SV=1	0	FALSE	469.102	22	51	57	1403	1	1929	222.2	5.81	1736.74	51		cytoskeleton	cytoskeletal activity;other molecular function	Pf00063, Pf01576, Pf02736		ENSSSCG00000018007	MYH3	A0A5G2QYU9			0	0	0.202	0.026	0.306	0.00046433	2.04707e-07	0.00435096	117.17	135.21	84.34	266.6	24	5.3	104.1	78.71	99.01	104.88	79.23	1.02196e+06
FALSE	High	Master Protein	A0A5G2QKZ4	Uncharacterized protein OS=Sus scrofa OX=9823 GN=ACTC1 PE=3 SV=1	0	FALSE	431.409	81	21	45	2442	1	361	40.3	5.39	2656.52	21				Pf00022		ENSSSCG00000004803	ACTC1	A0A5G2QKZ4			0	0	0.01	0.01	1.389	1.82187e-16	1.19313e-16	0.978342			45.25	167.5			232.5	56.43			48.15
FALSE	High	Master Protein	A0A287B5N7	Tropomyosin alpha-1 chain OS=Sus scrofa OX=9823 GN=TPM1 PE=1 SV=2	0	FALSE	406.751	68	40	47	6623	1	351	40	4.75	9128.71	40		cytoskeleton	cytoskeletal activity	Pf00261		ENSSSCG00000004570	TPM1	A0A287B5N7			0	45	1.258	1.191	0.957	0.83181	0.948918	0.929094	99.55	105.37	107.75	100.3	107.2	102.2	90.3	58.4	27.53	32.6	62.02	4.96891e+10	2.88033e+10	2.56016e+10
FALSE	High	Master Protein	A0A287AV63	Perilipin 4 OS=Sus scrofa OX=9823 GN=PLIN4 PE=1 SV=2	0	FALSE	361.741	59	25	49	555	1	1629	161.6	9.23	349.52	25				Pf03036		ENSSSCG00000013512	PLIN4	A0A287AV63			0	0	0.883	2.839	1.004	0.992452	0.450103	0.947221	96.57	97.2	113.25	79.2	72	181	67.7	91.72	71.42	62.84	86.7	1.00483e+07	1.14181e+07	2.43574e+07
FALSE	High	Master Protein	F1S7K4	Perilipin 4 OS=Sus scrofa OX=9823 GN=PLIN4 PE=1 SV=4	0	FALSE	355.553	57	25	49	548	1	1655	164.4	9.09	339.75	25		plasma membrane;other membranes;cytosol;other cell component		Pf03036		ENSSSCG00000013512	PLIN4	F1S7K4			0	42	0.876	1.856	0.93	0.992452	0.792768	0.929094	126	122.92	127.31	86.6	68.7	178	66.8	93.01	118.11	158.5	135.98	4.10483e+08	6.11433e+08	8.0989e+08
FALSE	High	Master Protein	A0A287A530	Phosphoglucomutase 1 OS=Sus scrofa OX=9823 GN=PGM1 PE=1 SV=2	0	FALSE	330.807	68	30	41	795	1	579	63.7	5.85	635.81	30	other metabolic processes		other molecular function	Pf02878, Pf02879, Pf02880		ENSSSCG00000003812	PGM1	A0A287A530	Neutrophil degranulation; Glycogen synthesis		2	0	1.01	0.01	0.744	0.927538	1.19313e-16	0.805509	20.62		20.47	145.2	146.7		108.1	19.48			1
FALSE	High	Master Protein	A0A287BDL6	Tropomyosin alpha-3 chain OS=Sus scrofa OX=9823 GN=TPM3 PE=1 SV=2	0	FALSE	297.874	72	26	34	4876	1	285	33.1	4.77	6827.67	26		cytoskeleton	cytoskeletal activity	Pf00261		ENSSSCG00000006556	TPM3	A0A287BDL6			0	2	0.943	0.962	0.865	0.994408	0.994347	0.913077	80.18	96.3	115.26	100.8	107.2	119.9	72.1	60.25	34.09	52.43	97.81	2.70671e+09	3.22276e+09	2.0402e+09
FALSE	High	Master Protein	A0A287B9W0	Nebulin OS=Sus scrofa OX=9823 GN=NEB PE=1 SV=1	0	FALSE	287.646	24	50	52	439	1	2801	325.6	9.17	284.98	50			cytoskeletal activity	Pf00880, Pf14604		ENSSSCG00000016397	NEB	A0A287B9W0			0	0	1.016	0.01	0.785	0.923872	1.19313e-16	0.831476	143.95		564.94	187.1	66		146.9	137.01	160.12		3.64		50919.9
FALSE	High	Master Protein	A0A5G2QM90	Myosin binding protein C, slow type OS=Sus scrofa OX=9823 GN=MYBPC1 PE=1 SV=1	0	FALSE	182.691	34	33	34	214	1	1130	127	6.81	101.11	33				Pf00041, Pf07679, Pf18362		ENSSSCG00000000866	MYBPC1	A0A5G2QM90			0	0	0.826	0.82	1.162	0.99392	0.962332	0.965327	103.75	108.38	93.96	106	87.6	77.7	128.8	70.09	46.65	96.07	66.65	159197	250614	1.50429e+06
FALSE	High	Master Protein	A0A287BGX8	Myosin binding protein C, slow type OS=Sus scrofa OX=9823 GN=MYBPC1 PE=1 SV=2	0	FALSE	182.544	32	33	34	209	1	1227	137	6.2	101.11	33				Pf00041, Pf07679, Pf18362	100523187	ENSSSCG00000000866	MYBPC1	A0A287BGX8			0	32	0.432	0.426	1.225	0.258236	0.664838	0.980613	115.05	116.53	121.88	147.6	62.4	47.9	142.2	115.45	73.4	91.07	110.64	1.43984e+07	1.94068e+07	1.05898e+07
FALSE	High	Master Protein	A0A5G2QBV6	Creatine kinase M-type OS=Sus scrofa OX=9823 GN=CKM PE=1 SV=1	0	FALSE	102.056	36	10	15	1242	1	377	42.2	8.35	1352.05	10	other metabolic processes		kinase activity;other molecular function	Pf00217, Pf02807		ENSSSCG00000036132	CKM	A0A5G2QBV6			0	0	0.751	1.499	1.262	0.99392	0.870144	0.987932	76.08	90.8	97.27	81.1	60.9	121.6	136.3	102.7		52.82	63.14
FALSE	High	Master Protein	A0A287A4R1	Actin beta like 2 OS=Sus scrofa OX=9823 GN=ACTBL2 PE=1 SV=2	0	FALSE	101.707	20	7	15	880	1	385	42.8	5.82	744.89	7	cell organization and biogenesis;developmental processes;other biological processes	other membranes;cytoskeleton;nucleus;other cell component	cytoskeletal activity;other molecular function	Pf00022		ENSSSCG00000016923	ACTBL2	A0A287A4R1			0	0	0.01	0.316	0.105	1.82187e-16	0.399042	6.64957e-09		110.8	12.66	311.1		56.3	32.5	66.29		61.69		2.51923e+06	415745
FALSE	High	Master Protein	A0A5G2R4Y1	RCSD domain containing 1 OS=Sus scrofa OX=9823 GN=RCSD1 PE=1 SV=1	0	FALSE	98.47	50	11	15	176	1	407	42.9	5.57	131.56	11				Pf05177, Pf15255		ENSSSCG00000006307	RCSD1	A0A5G2R4Y1			0	0	0.532	2.788	0.563	0.530951	0.471665	0.354688	132.44	111.19	131.12	170.1	47.8	118.6	63.5	69.38	128.73	90.47	111.31	2.00865e+07	1.93266e+07	2.09757e+07
FALSE	High	Master Protein	A0A286ZSH0	RCSD domain containing 1 OS=Sus scrofa OX=9823 GN=RCSD1 PE=1 SV=1	0	FALSE	95.143	40	11	15	185	1	472	50.4	6.01	131.14	11				Pf05177, Pf15255	100152372	ENSSSCG00000006307	RCSD1	A0A286ZSH0; ssc:100152372			0	12	0.928	1.263	1.29	0.999833	0.92567	0.954046	133.88	122.22	132.98	98.3	75.4	147.1	79.2	87.86	118.52	115.12	123.58	1.31005e+08	1.54239e+08	1.48388e+08
FALSE	High	Master Protein	A0A287BD91	CAP-Gly domain containing linker protein 1 OS=Sus scrofa OX=9823 GN=CLIP1 PE=1 SV=1	0	FALSE	89.969	17	20	20	110	1	1402	157.3	5.21	18.74	20		cytoskeleton;other cell component		Pf01302, Pf16641		ENSSSCG00000009793	CLIP1	A0A287BD91			0	0	1.046	0.924	0.828	0.938442	0.982819	0.831476	66.83	78.07	51.79	111.1	100.2	96.8	92	36.62	48.64	63.23	49.14	590394	812517	524808
FALSE	High	Master Protein	A0A287AVF3	Enolase 2 OS=Sus scrofa OX=9823 GN=ENO2 PE=1 SV=2	0	FALSE	89.332	18	6	7	769	1	412	44.7	5.08	888.47	6	other metabolic processes	cytosol	other molecular function	Pf00113, Pf03952		ENSSSCG00000028373	ENO2	A0A287AVF3			0	0	1.035	0.077	2.45	0.968591	0.000861168	0.310687	130.27	138.35	228.24	84.2	87.2	6.5	222.1	165.98	56.43	102.38	103.85	2.46807e+06
FALSE	High	Master Protein	A0A287B9S1	Myosin heavy chain 7B OS=Sus scrofa OX=9823 GN=MYH7B PE=3 SV=1	0	FALSE	87.814	3	9	16	244	1	1738	198.1	5.9	221.39	9		cytoskeleton	cytoskeletal activity;other molecular function	Pf00063, Pf01576	100157870	ENSSSCG00000007288	MYH7B	A0A287B9S1			0	0
FALSE	High	Master Protein	O46409	Apolipoprotein A-IV OS=Sus scrofa OX=9823 GN=APOA4 PE=2 SV=1	0	FALSE	87.269	52	17	17	96	1	382	43.3	5.94	31.51	17	cell organization and biogenesis;protein metabolism;other metabolic processes;transport;other biological processes	non-structural extracellular	enzyme regulator activity;other molecular function	Pf01442	397681		APOA4	A9LM22; O46409; ssc:397681			0	0	1.585	1.622	0.538	0.539001	0.84316	0.238608	105.57	102.55	132.69	81	131.7	153.8	33.5	69.03	84.13	83.39	122.98	2.94624e+06	1.10811e+06	3.84074e+06
FALSE	High	Master Protein	A5GFS8	Vesicle-associated membrane protein-associated protein B OS=Sus scrofa OX=9823 GN=VAPB PE=3 SV=1	0	FALSE	84.132	37	8	9	255	1	243	27	7.3	237.81	8	cell organization and biogenesis;stress response;signal transduction;other biological processes	plasma membrane;other membranes;ER/Golgi	cytoskeletal activity;other molecular function	Pf00635	100144536	ENSSSCG00070019099	VAPB	A5GFS8; ssc:100144536	RHOD GTPase cycle; RHOA GTPase cycle; Sphingolipid de novo biosynthesis; RHOC GTPase cycle; RAC2 GTPase cycle; RHOG GTPase cycle		6	0	1.36	1.87	0.345	0.813029	0.788762	0.0350531	83.38	71.44	129.85	81.6	131.2	152.5	34.7	69.98	50.78	26.5	125.78		452937	1.55472e+06
FALSE	High	Master Protein	A0A287B186	Vesicle-associated membrane protein-associated protein B OS=Sus scrofa OX=9823 GN=VAPB PE=4 SV=1	0	FALSE	84.105	37	8	9	251	1	243	27	7.3	237.81	8	cell organization and biogenesis	plasma membrane;other membranes;ER/Golgi	other molecular function	Pf00635		ENSSSCG00000007514	VAPB	A0A287B186			0	8	1.077	1.533	1.262	0.951397	0.858726	0.965327	96.41	106.49	104.15	96	86.2	106.4	111.5	72.71	41.01	133.64	102.92	1.39427e+08	1.10322e+08	7.99472e+07
FALSE	High	Master Protein	A0A287A217	Tubulin beta 4B class IVb OS=Sus scrofa OX=9823 GN=TUBB4B PE=1 SV=2	0	FALSE	83.903	37	15	17	85	1	561	60.9	5.67	46.12	15	cell cycle OR cell proliferation;cell organization and biogenesis	cytoskeleton;other cell component	cytoskeletal activity;nucleic acid binding activity;other molecular function	Pf00091, Pf03953		ENSSSCG00000037046	TUBB4B	A0A287A217	Separation of Sister Chromatids; Neutrophil degranulation; COPI-mediated anterograde transport; Resolution of Sister Chromatid Cohesion; RHO GTPases Activate Formins; EML4 and NUDC in mitotic spindle formation; MHC class II antigen presentation; HSP90 chaperone cycle for steroid hormone receptors (SHR) in the presence of ligand; COPI-independent Golgi-to-ER retrograde traffic; The role of GTSE1 i…		27	2	0.688	0.693	1.493	0.910632	0.897161	0.923971	120.45	131.45	120.79	82.8	138.4	21.7	157.1	116.92	61.87	90.29	85	191962	160586	732886
FALSE	High	Master Protein	A0A287BM29	Apolipoprotein A-IV OS=Sus scrofa OX=9823 GN=APOA4 PE=1 SV=1	0	FALSE	81.78	49	17	17	75	1	392	44.8	6.49	31.51	17	cell adhesion;cell organization and biogenesis;protein metabolism;other metabolic processes;stress response;transport;other biological processes	non-structural extracellular;other cell component	transporter activity;enzyme regulator activity;other molecular function	Pf01442		ENSSSCG00000040689	APOA4	A0A287BM29			0	16	1.94	1.758	0.945	0.271585	0.808844	0.929094	99.04	105.21	118.12	79.3	131.3	155.6	33.9	68.11	82.07	83.37	122.44	1.45863e+07	6.70413e+06	2.74353e+07
FALSE	High	Master Protein	A0A286ZZW7	Y-box binding protein 3 OS=Sus scrofa OX=9823 GN=YBX3 PE=1 SV=1	0	FALSE	77.874	42	8	9	264	1	361	38.8	9.86	247.05	8			nucleic acid binding activity	Pf00313		ENSSSCG00000000633	YBX3	A0A286ZZW7			0	8	1.605	3.06	1.697	0.523077	0.377708	0.838473	119.76	122.26	132.05	60.9	102.6	147	89.5	92.15	86.12	124.86	104.16	1.85555e+08	1.32457e+08	2.31307e+08
FALSE	High	Master Protein	F1SQ46	Y-box binding protein 3 OS=Sus scrofa OX=9823 GN=YBX3 PE=1 SV=2	0	FALSE	77.294	48	8	9	264	1	312	32.7	9.58	247.05	8			nucleic acid binding activity	Pf00313	100518125	ENSSSCG00000000633	YBX3	F1SQ46			0	0	0.435	1.627	0.892	0.688117	0.84316	0.913077	45.81	262.38	96.01	115.9	43.3	142.9	97.9	31.54	42.71	132.64	183.72	118110	135381	115790
FALSE	High	Master Protein	F2Z5K5	Tubulin beta chain OS=Sus scrofa OX=9823 GN=TUBB4A PE=1 SV=2	0	FALSE	53.358	41	12	14	58	1	443	49.5	4.92	14.39	12	cell cycle OR cell proliferation;cell organization and biogenesis;other biological processes	cytoskeleton;other cell component	cytoskeletal activity;other molecular function	Pf00091, Pf03953		ENSSSCG00000013545	TUBB4A	F2Z5K5	HSP90 chaperone cycle for steroid hormone receptors (SHR) in the presence of ligand; The role of GTSE1 in G2/M progression after G2 checkpoint; COPI-mediated anterograde transport; MHC class II antigen presentation; COPI-independent Golgi-to-ER retrograde traffic; Regulation of PLK1 Activity at G2/M Transition; Loss of Nlp from mitotic centrosomes; Recruitment of mitotic centrosome proteins and c…		26	0	0.01	0.01	0.01	1.82187e-16	1.19313e-16	2.15434e-16				400				49.23				1.08175e+06	831807	350667
FALSE	High	Master Protein	A0A5G2QRL2	PDZ domain-containing protein OS=Sus scrofa OX=9823 GN=PDLIM1 PE=1 SV=1	0	FALSE	48.828	46	8	9	83	1	301	32.7	7.81	58.36	8		cytoskeleton		Pf00595, Pf15936		ENSSSCG00000010493	PDLIM1	A0A5G2QRL2			0	0	1.349	1.547	1.608	0.760222	0.856568	0.894226	111.56	115.12	86.76	62.2	109.4	122.2	106.1	85.91	55.13	69.23	37.15	1.4194e+06	5.77332e+06	6.53735e+06
FALSE	High	Master Protein	F1SC51	Uncharacterized protein OS=Sus scrofa OX=9823 GN=PDLIM1 PE=4 SV=4	0	FALSE	48.443	26	8	9	74	1	500	52.8	8.92	47.8	8	cell organization and biogenesis;developmental processes;other biological processes	cytoskeleton;other cell component	cytoskeletal activity	Pf00412, Pf00595, Pf15936		ENSSSCG00000010493	PDLIM1	F1SC51; T1RTP3			0	8	1.135	1.441	0.863	0.924426	0.888843	0.913077	75.2	79.03	94.32	92.6	104.1	114.3	89	63.86	30.08	53.39	59.35	5.31034e+06	2.26138e+07	2.94933e+07
FALSE	High	Master Protein	F1SFF8	Alpha-1,4 glucan phosphorylase OS=Sus scrofa OX=9823 GN=PYGL PE=3 SV=4	0	FALSE	45.996	8	5	5	119	1	832	94.4	7.14	130.08	5	other metabolic processes	other cell component	other molecular function	Pf00343		ENSSSCG00000005024	PYGL	F1SFF8			0	0	100	100	100	1.82187e-16	1.19313e-16	2.15434e-16					73.8	288.7	37.5		104.38	21.1	114.41
FALSE	High	Master Protein	A0A287A2G4	Caveolae associated protein 1 OS=Sus scrofa OX=9823 GN=CAVIN1 PE=4 SV=1	0	FALSE	45.897	48	6	10	34	1	229	24.7	4.89	22.65	6	RNA metabolism OR transcription;other metabolic processes	plasma membrane;other membranes		Pf15237		ENSSSCG00000035446	CAVIN1	A0A287A2G4			0	0	100	100	100	1.82187e-16	1.19313e-16	2.15434e-16					125.5	190.3	84.2		17.16		44.88
FALSE	High	Master Protein	A0A288CG57	Elongation factor 1-alpha OS=Sus scrofa OX=9823 GN=EEF1A1 PE=1 SV=2	0	FALSE	42.416	19	8	9	83	1	450	49	8.87	75.76	8	protein metabolism;other metabolic processes		nucleic acid binding activity;other molecular function	Pf00009, Pf03143, Pf03144		ENSSSCG00000004489	EEF1A1	A0A288CG57			0	0	0.366	0.263	1.488	0.506861	0.26646	0.965327	0	0	0	128.3	47	33.8	191
FALSE	High	Master Protein	A0A287AJQ2	Phosphoglycerate mutase OS=Sus scrofa OX=9823 GN=PGAM1 PE=1 SV=1	0	FALSE	40.68	19	5	7	272	1	254	28.8	7.18	295.93	5	other metabolic processes;other biological processes	cytosol	other molecular function	Pf00300	100154776	ENSSSCG00000010517	PGAM1	A0A287AJQ2; ssc:100154776	Glycolysis; Neutrophil degranulation; Gluconeogenesis		3	0	0.88	3.003	2.556	0.972812	0.395029	0.661842	69.5	73.58	80.86	62.7	60	151.1	126.2	65.33	60.6	74.39	54.21	295517	122173	131678
FALSE	High	Master Protein	A0A287AT48	SERPIN domain-containing protein OS=Sus scrofa OX=9823 GN=SERPINA3-2 PE=1 SV=1	0	FALSE	39.586	22	8	8	65	1	423	46.9	6.54	37.14	8		non-structural extracellular		Pf00079		ENSSSCG00000030371	LOC100156325	A0A287AT48			0	0	100	100	100	1.82187e-16	1.19313e-16	2.15434e-16					117.5	22.4	260.1				80.78
FALSE	High	Master Protein	F1SJI2	LRR binding FLII interacting protein 1 OS=Sus scrofa OX=9823 GN=LRRFIP1 PE=4 SV=4	0	FALSE	38.537	16	9	9	47	1	639	72.7	6.18	23.92	9	other biological processes		nucleic acid binding activity;other molecular function	Pf09738		ENSSSCG00000016330	LRRFIP1	F1SJI2			0	0	0.902	0.831	0.746	0.998783	0.970151	0.709357	65.89	119.79	110.69	110.6	124.9	91.9	72.6	62.68	27.37	67.81	61.65		1.69733e+06	1.65359e+06
FALSE	High	Master Protein	A0A5G2QS97	LRR binding FLII interacting protein 1 OS=Sus scrofa OX=9823 GN=LRRFIP1 PE=1 SV=1	0	FALSE	38.217	11	9	9	46	1	856	93.1	4.86	23.92	9	other biological processes			Pf09738		ENSSSCG00000016330	LRRFIP1	A0A5G2QS97			0	8	1.136	1.068	0.805	0.923872	0.977462	0.866098	76.13	86.37	98.53	106.2	123.3	123.4	47.1	55.19	37.44	62.81	89.68	4.14746e+06	9.82056e+06	8.97441e+06
FALSE	High	Master Protein	F1SCC9	SERPIN domain-containing protein OS=Sus scrofa OX=9823 GN=LOC106504545 PE=1 SV=2	0	FALSE	37.643	19	8	8	66	1	417	46.4	6.55	43.97	8	other biological processes	non-structural extracellular	enzyme regulator activity	Pf00079		ENSSSCG00000002483	LOC106504545	F1SCC9			0	6	0.884	1.046	1.54	0.992452	0.982819	0.920628	57.59	90.8	90.86	86	85.1	90.1	138.8	12.49	22.12	50.31	52.27	1.10262e+07	1.22562e+07	1.31157e+07
FALSE	High	Master Protein	A0A5G2R9A9	Profilin OS=Sus scrofa OX=9823 GN=PFN1 PE=1 SV=1	0	FALSE	35.803	35	5	6	40	1	181	19.2	8.62	23.37	5	cell organization and biogenesis		cytoskeletal activity	Pf00235		ENSSSCG00000017907	PFN1	A0A5G2R9A9			0	5	0.957	0.492	1.72	0.993683	0.778013	0.831476	113.18	113.28	138.97	86.6	71.3	65.6	176.4	118.71	88.48	49.71	112.03	2.76541e+06	740583	2.24569e+06
FALSE	High	Master Protein	I3LFV4	Y-box binding protein 1 OS=Sus scrofa OX=9823 GN=YBX1 PE=1 SV=3	0	FALSE	34.94	13	4	5	171	1	409	44.9	10.21	139.53	4	other biological processes	nucleus;other cell component	nucleic acid binding activity	Pf00313		ENSSSCG00000028485	YBX1	I3LFV4			0	0	1.428	3.068	1.398	0.707748	0.375268	0.931468	115.24	120.65	119.93	60.8	101.8	169.8	67.6	90.24	82.53	71.23	118.91	1.40702e+07	9.85362e+06	1.58294e+07
FALSE	High	Master Protein	F1RM74	Glyceraldehyde-3-phosphate dehydrogenase OS=Sus scrofa OX=9823 GN=GAPDHS PE=1 SV=3	0	FALSE	33.503	9	3	6	485	1	403	44.2	7.68	382.36	3	other metabolic processes	cytosol	other molecular function	Pf00044, Pf02800		ENSSSCG00000002888	GAPDHS	F1RM74	Glycolysis; Gluconeogenesis		2	0	0.574	0.41	1.52	0.910632	0.638007	0.938485	126.7	117.37	122.2	80	51.5	18.8	249.7	106.82	98.04	130.64	70.11	176978	140205	308763
FALSE	High	Master Protein	P02584	SWISS-PROT:P02584 (Bos taurus) Profilin-1	0	TRUE	32.537	53	5	6	38	1	140	15	8.28	18.35	5	cell organization and biogenesis;other biological processes	cytoskeleton;other cell component	cytoskeletal activity	Pf00235	513895	ENSBTAG00000004915	PFN1	bta:513895; P02584; Q3ZCH4; Q5E942	PCP/CE pathway; RHO GTPases Activate Formins; Signaling by ROBO receptors		3	0	0.968	0.916	3.033	0.942549	0.982819	0.358547	123.69	123.04	120.49	79.6	36.1	42.9	241.4	95.43	120.23	97.92	101.4	84760.2		82035.7
FALSE	High	Master Protein	A0A5G2R276	V-SNARE coiled-coil homology domain-containing protein OS=Sus scrofa OX=9823 GN=VAMP2 PE=1 SV=1	0	FALSE	26.042	21	3	3	11	1	189	20.2	10.36	9.66	3	transport	other membranes;ER/Golgi		Pf00957		ENSSSCG00000034868	VAMP2	A0A5G2R276	GABA synthesis, release, reuptake and degradation; Cargo recognition for clathrin-mediated endocytosis; Lysosome Vesicle Biogenesis; Insertion of tail-anchored proteins into the endoplasmic reticulum membrane; Serotonin Neurotransmitter Release Cycle; Norepinephrine Neurotransmitter Release Cycle; Glutamate Neurotransmitter Release Cycle; Dopamine Neurotransmitter Release Cycle; Acetylcholine Neu…		13	0	0.973	1.558	1.777	0.936008	0.851967	0.929094	97.88	92.04	96.34	76.1	92.5	101	130.4	77.33	44.61	62.28	54.28	115059	544418	638542
FALSE	High	Master Protein	F2Z5T5	Tubulin alpha chain OS=Sus scrofa OX=9823 GN=TUBA1B PE=3 SV=3	0	FALSE	25.473	19	5	5	20	1	451	50.1	5.06	1.69	5	cell organization and biogenesis;other biological processes	cytoskeleton;other cell component	cytoskeletal activity;other molecular function	Pf00091, Pf03953		ENSSSCG00000000190	TUBA1A	A0A287ADK8; F2Z5T5			0	0	0.656	0.436	0.869	0.942549	0.680225	0.879957	51.86	47.01	68.21	135.4	95.2	57.1	112.2	40.51	22.93	13.72	64.99	1.30072e+06	899567	541828
FALSE	High	Master Protein	P29269	Myosin regulatory light polypeptide 9 OS=Sus scrofa OX=9823 GN=MYL9 PE=1 SV=2	0	FALSE	22.384	29	4	4	27	1	172	19.8	4.92	3.64	4		cytoskeleton;other cell component	other molecular function	Pf13405, Pf13833	100157760	ENSSSCG00000036402; ENSSSCG00005038395; ENSSSCG00015065383; ENSSSCG00025026472; ENSSSCG00030035177; ENSSSCG00040050327; ENSSSCG00045008329; ENSSSCG00050061604; ENSSSCG00055029127; ENSSSCG00060076756; ENSSSCG00065065581	MYL9	P29269; ssc:100157760	RHO GTPases activate PAKs; Smooth Muscle Contraction		2	0	2.15	1.557	0.812	0.329212	0.851967	0.831476	71.67	86.78	123.08	61.2	143.5	129	66.3	86.9	75.33	55.86	129.28	319849	230654	340200
FALSE	High	Master Protein	A0A287AYH3	Ubiquilin 1 OS=Sus scrofa OX=9823 GN=UBQLN1 PE=1 SV=1	0	FALSE	21.401	10	5	5	33	1	582	61.8	5.11	1.6	5	cell organization and biogenesis;protein metabolism;other metabolic processes;stress response;other biological processes	plasma membrane;other membranes;cytosol;ER/Golgi;nucleus;other cytoplasmic organelle;other cell component	other molecular function	Pf00240, Pf00627		ENSSSCG00000021005	UBQLN1	A0A287AYH3	Cargo recognition for clathrin-mediated endocytosis		1	4	1.043	1.124	0.748	0.95839	0.970417	0.796363	86.29	90.65	107.92	85.2	122.5	115.9	76.5	87.95	31.82	51.81	65.45	4.36134e+06	1.14291e+07	1.38721e+07
FALSE	High	Master Protein	F1RL06	Ig-like domain-containing protein OS=Sus scrofa OX=9823 GN=LOC100523213 PE=1 SV=4	0	FALSE	20.344	20	3	3	38	1	212	22.9	9.85	51.9	3	cell organization and biogenesis;stress response;transport;signal transduction;other biological processes	non-structural extracellular;plasma membrane;other membranes	signal transduction activity or receptor binding;other molecular function	Pf07654		ENSSSCG00000010077	LOC100523213	F1RL06	Immunoregulatory interactions between a Lymphoid and a non-Lymphoid cell; Cell surface interactions at the vascular wall; FCGR activation; Regulation of actin dynamics for phagocytic cup formation; Role of phospholipids in phagocytosis; Role of LAT2/NTAL/LAB on calcium mobilization; FCERI mediated MAPK activation; FCERI mediated Ca+2 mobilization; FCERI mediated NF-kB activation; CD22 mediated BC…		12	0	0.01	1.488	0.696	1.82187e-16	0.872852	0.738148		68.4	32.88	149.2		147	103.8	37.87		139.05		187533	153494
FALSE	High	Master Protein	A0A286ZWA5	Ubiquilin 2 OS=Sus scrofa OX=9823 GN=UBQLN2 PE=4 SV=2	0	FALSE	19.547	7	4	4	24	1	576	61.4	5.22	7.4	4	cell organization and biogenesis;protein metabolism;other metabolic processes;stress response;other biological processes	plasma membrane;other membranes;cytosol;nucleus;other cytoplasmic organelle;other cell component	other molecular function	Pf00240, Pf00627		ENSSSCG00000035264	UBQLN2	A0A286ZWA5	Cargo recognition for clathrin-mediated endocytosis		1	0	0.944	1.161	0.596	0.99392	0.958049	0.384116	85.35	89.11	74.19	112.4	95.4	115.1	77.1	60.1	36.35	60.35	73.12	3.52303e+06	3.57604e+06	3.4098e+06
FALSE	High	Master Protein	A0A286ZZB7	Histone cluster 1 H1 family member e OS=Sus scrofa OX=9823 GN=HIST1H1E PE=3 SV=2	0	FALSE	16.878	15	3	3	95	1	207	21	10.58	38.43	3	cell organization and biogenesis;other biological processes	nucleus;other cell component	nucleic acid binding activity	Pf00538		ENSSSCG00000033672	H1-4	A0A286ZZB7	Formation of Senescence-Associated Heterochromatin Foci (SAHF); Apoptosis induced DNA fragmentation		2	0	1.816	2.811	1.342	0.359397	0.460516	0.948989	95.77	90.1	79.71	63.6	124.9	124.3	87.2	68.14	72.75	93.32	56.02	845028	2.70989e+06	4.26743e+06
FALSE	High	Master Protein	F1RYI8	Collagen alpha-1(III) chain preproprotein OS=Sus scrofa OX=9823 GN=COL3A1 PE=1 SV=2	0	FALSE	16.271	2	2	4	22	1	1466	138.5	6.74	14.15	2	cell organization and biogenesis	non-structural extracellular;extracellular matrix;other cell component	extracellular structural activity;other molecular function	Pf00093, Pf01391, Pf01410	100152001	ENSSSCG00000016034	COL3A1	F1RYI8; ssc:100152001			0	0	0.763	1.307	0.861	0.936008	0.92096	0.913077	87.13	101.31	133.23	110	88.7	114.8	86.5	74.93	57.41	188.32	128.34	1.43422e+07	1.32898e+07	6.75258e+06
FALSE	High	Master Protein	A0A287BID4	Histone H2B OS=Sus scrofa OX=9823 GN=HIST2H2BE PE=3 SV=1	0	FALSE	16.172	26	3	3	21	1	126	13.9	10.32	27.33	3	cell organization and biogenesis;stress response;other biological processes	non-structural extracellular;cytosol;nucleus;other cell component	nucleic acid binding activity;other molecular function	Pf00125	100738859; 102162202	ENSSSCG00000047083	H2BC21	A0A287BID4; ssc:100738859; ssc:102162202	Senescence-Associated Secretory Phenotype (SASP); Ub-specific processing proteases; B-WICH complex positively regulates rRNA expression; Estrogen-dependent gene expression; Transcriptional regulation by small RNAs; Oxidative Stress Induced Senescence; Recruitment and ATM-mediated phosphorylation of repair and signaling proteins at DNA double strand breaks; HATs acetylate histones; G2/M DNA damage…		24	0	0.786	0.447	2.444	0.999833	0.70817	0.400104	117.84	113.55	125.38	76.2	84.8	34.1	205	119.89	71.36	51.21	74.74	180389		177907
FALSE	High	Master Protein	I3L893	Rab GDP dissociation inhibitor OS=Sus scrofa OX=9823 GN=GDI1 PE=3 SV=2	0	FALSE	15.411	10	3	3	7	1	425	48.1	5.4	14.63	3	transport;signal transduction;other biological processes	other cell component	enzyme regulator activity	Pf00996		ENSSSCG00000030421	GDI1	I3L893			0	0	1.784	0.01	2.053	0.425604	1.19313e-16	0.894226	57.49		77.99	82.9	148		169.1	60.03	26.61		103.29
FALSE	High	Master Protein	F2Z5F2	Uncharacterized protein OS=Sus scrofa OX=9823 GN=RAB10 PE=1 SV=1	0	FALSE	15.188	17	3	3	17	1	200	22.5	8.38	0	3	transport;other biological processes	plasma membrane;other membranes;ER/Golgi;other cytoplasmic organelle;other cell component	other molecular function	Pf00071	100526104	ENSSSCG00000008573	RAB10	F2Z5F2; ssc:100526104			0	0	0.504	0.415	0.734	0.817644	0.649344	0.77753	109.36	94.11	117.85	143.1	93.5	58.4	105	98.31	68.83	69.49	129.43	147586
FALSE	High	Master Protein	A0A287B5H5	Tubulin alpha chain OS=Sus scrofa OX=9823 GN=TUBA8 PE=1 SV=2	0	FALSE	14.057	9	3	3	7	1	497	55	5.14	0	3	cell organization and biogenesis;other biological processes	cytoskeleton;other cell component	cytoskeletal activity;other molecular function	Pf00091, Pf03953		ENSSSCG00000027190	TUBA8	A0A287B5H5			0	0	0.599	1.177	1.598	0.913606	0.950897	0.93695	45.06	35.24	35.04	91.4	54.8	107.6	146.2	30.7			8.34
FALSE	High	Master Protein	A0A5G2QKU9	3-hydroxyisobutyrate dehydrogenase OS=Sus scrofa OX=9823 GN=HIBADH PE=1 SV=1	0	FALSE	13.756	19	4	4	9	1	312	32.5	7.97	1.61	4	other metabolic processes		other molecular function	Pf03446, Pf14833		ENSSSCG00000016695	HIBADH	A0A5G2QKU9			0	0	1.341	0.926	2.039	0.750221	0.982819	0.883846	109.34	110.06	102.83	87.8	117.7	81.5	113	84.09	0.4	80.94	81.9	167482
FALSE	High	Master Protein	A0A5G2QBQ4	Peroxiredoxin 4 OS=Sus scrofa OX=9823 GN=PRDX4 PE=1 SV=1	0	FALSE	12.825	11	3	3	17	1	276	31.2	6.7	8.14	3	cell organization and biogenesis;protein metabolism;other metabolic processes;stress response;developmental processes;other biological processes	cytosol;ER/Golgi	other molecular function	Pf00578, Pf10417		ENSSSCG00000012171	PRDX4	A0A5G2QBQ4	Neutrophil degranulation		1	0	0.506	0.851	0.886	0.731101	0.970417	0.893726	104.3	108.92	129.32	129.8	53.2	114.4	102.6	90.48	83.11	60.99	123.73	1.74122e+06		303913
FALSE	High	Master Protein	A0A287AY24	LRR binding FLII interacting protein 2 OS=Sus scrofa OX=9823 GN=LRRFIP2 PE=4 SV=2	0	FALSE	12.638	5	3	4	17	1	714	81.1	6.83	1.89	3	other biological processes			Pf09738		ENSSSCG00000027738	LRRFIP2	A0A287AY24			0	0	0.774	0.811	0.894	0.942549	0.956358	0.923971	139.98	131.42	142.26	132.4	113.8	85.8	67.9	87.57	70.48	105.47	140.73	1.15978e+06	8.40083e+06	8.31206e+06
FALSE	High	Master Protein	A0A480Y2F0	Ubiquilin 4 OS=Sus scrofa OX=9823 GN=UBQLN4 PE=1 SV=1	0	FALSE	12.359	6	3	3	18	1	601	63.9	5.22	1.6	3	stress response;other biological processes	other membranes;cytosol;ER/Golgi;nucleus;other cytoplasmic organelle;other cell component	other molecular function	Pf00240, Pf00627	100519020	ENSSSCG00000006500	UBQLN4	A0A480Y2F0; ssc:100519020			0	0	1.003	1.502	1.042	0.938442	0.870138	0.929094	66.96	81.78	85.75	98.1	96.9	119.8	85.3	63.42	30.97	40.33	50.31	722669	1.01543e+06	723380
FALSE	High	Master Protein	A0A5G2QFJ7	UBIQUITIN_CONJUGAT_2 domain-containing protein OS=Sus scrofa OX=9823 GN=UBE2V1 PE=1 SV=1	0	FALSE	11.27	20	3	3	14	1	146	16.6	7.93	8.03	3				Pf00179		ENSSSCG00000030632	UBE2V1	A0A5G2QFJ7			0	0	1.091	0.532	0.52	0.927538	0.80682	0.359434	106.01	110.22	134.96	126	136.4	72.1	65.5	65.58	72.56	110.16	121.25	281671		325912
FALSE	High	Master Protein	A0A287AI85	Formin homology 2 domain containing 1 OS=Sus scrofa OX=9823 GN=FHOD1 PE=4 SV=2	0	FALSE	11.166	1	1	1	3	1	1069	116.6	7.17	2.96	1	transport;other biological processes	cytosol;cytoskeleton;nucleus;other cell component	other molecular function	Pf02181, Pf18382		ENSSSCG00000026116	FHOD1	A0A287AI85			0	0	0.725	1.164	1.803	0.955526	0.956358	0.831476	90.15	70.16	100.65	78.7	57.1	86.6	177.6	78.3	89.82	73.88	88.16	1.01726e+06	3.05552e+06	1.45152e+06
FALSE	High	Master Protein	A0A5G2QFJ1	Chromosome 11 open reading frame 58 OS=Sus scrofa OX=9823 GN=C11orf58 PE=1 SV=1	0	FALSE	11.026	27	1	1	2	1	86	9.6	9.41	1.95	1						ENSSSCG00000040570	C2H11orf58	A0A5G2QFJ1			0	0	0.211	0.585	0.921	0.0240248	0.84316	0.923971	121.45	81.24	121.68	160.8	27.6	90.4	121.3	65.39	134.02	75.22	102.78	2.00632e+06	2.01562e+06	2.99057e+06
FALSE	High	Master Protein	A0A286ZJ53	Ras-related protein Rab-1B OS=Sus scrofa OX=9823 GN=RAB1B PE=4 SV=2	0	FALSE	10.886	12	3	3	11	1	329	36.3	9.31	0	3			other molecular function	Pf00071		ENSSSCG00000012955	KLC2	A0A286ZJ53			0	2	0.553	0.515	1.544	0.797469	0.792768	0.929094	104.83	98.04	118.29	149.7	103.4	39.1	107.8	93.62	90.82	127.93	125.38	512211
FALSE	High	Master Protein	A0A5G2QM17	Tyrosine 3-monooxygenase/tryptophan 5-monooxygenase activation protein theta OS=Sus scrofa OX=9823 GN=YWHAQ PE=1 SV=1	0	FALSE	10.847	13	3	3	37	1	246	27.8	4.82	39.39	3	transport;signal transduction;other biological processes	other cell component	other molecular function	Pf00244		ENSSSCG00000008638	YWHAQ	A0A5G2QM17	TP53 Regulates Metabolic Genes; RHO GTPases activate PKNs; Chk1/Chk2(Cds1) mediated inactivation of Cyclin B:Cdk1 complex; Activation of BAD and translocation to mitochondria ; Regulation of localization of FOXO transcription factors		5	0	1.384	1.009	1.324	0.707748	0.982819	0.994582	75.35	76.2	73.57	68.1	114.4	88.6	128.8	67.39	44.18	50.69	63.73			246473
FALSE	High	Master Protein	P04258	SWISS-PROT:P04258 (Bos taurus) Similar to Collagen alpha 1(III) chain	0	TRUE	10.827	2	2	2	17	1	1466	138.4	6.43	12.2	2	cell adhesion;cell organization and biogenesis;protein metabolism;other metabolic processes;stress response;developmental processes;signal transduction;other biological processes	non-structural extracellular;extracellular matrix	signal transduction activity or receptor binding;extracellular structural activity;other molecular function	Pf00093, Pf01391, Pf01410	510833	ENSBIXG00000028355; ENSBTAG00000021466	COL3A1	A0A4W2F3U8; bta:510833; F1MXS8; Q08E14		Inflammatory response pathway; Focal adhesion; Senescence and autophagy in cancer	3	1	0.577	1.1	0.616	0.660051	0.970417	0.496798	119.26	108.33	134.28	140.4	49	133	77.6	78.65	112.63	198.57	144.99	1.55187e+07	9.27289e+06	8.00891e+06
FALSE	High	Master Protein	A0A5G2QYQ0	Serine/threonine-protein phosphatase OS=Sus scrofa OX=9823 GN=PPP1CB PE=1 SV=1	0	FALSE	10.379	12	2	2	4	1	305	34.9	5.33	0	2	protein metabolism;other metabolic processes;other biological processes	nucleus;other cell component	other molecular function	Pf00149, Pf16891		ENSSSCG00000008540	PPP1CB	A0A5G2QYQ0			0	0		100	100		1.19313e-16	2.15434e-16						69.7	330.3
FALSE	High	Master Protein	A0A287AIM5	CCHC-type zinc finger nucleic acid binding protein OS=Sus scrofa OX=9823 GN=CNBP PE=1 SV=2	0	FALSE	9.992	15	1	1	9	1	103	11.4	7.97	16.08	1			nucleic acid binding activity;other molecular function	Pf00098		ENSSSCG00000040879	CNBP	A0A287AIM5			0	0	1.292	1.534	1.042	0.817505	0.858726	0.951472	65.44	64.62	94.18	83.3	92.9	140.1	83.8	54.54	41.77	32.95	78.11			7.42374e+06
FALSE	High	Master Protein	K7GK75	Cofilin-1 OS=Sus scrofa OX=9823 GN=CFL1 PE=3 SV=3	0	FALSE	9.693	17	2	2	15	1	179	20	8.62	16.99	2	cell organization and biogenesis	plasma membrane;other membranes;cytoskeleton;nucleus	cytoskeletal activity	Pf00241		ENSSSCG00000012974	CFL1	K7GK75			0	0	1.974	2.447	2.534	0.256559	0.592525	0.689748	72.54	68.7	78.41	55.3	95.7	118.7	130.3	29.29	70.62	65.23	64.21		175237	120597
FALSE	High	Master Protein	F1S9V9	Transmembrane protein 38A OS=Sus scrofa OX=9823 GN=TMEM38A PE=1 SV=3	0	FALSE	9.351	5	1	1	3	1	299	33.5	8.19	5.02	1	cell organization and biogenesis;transport;signal transduction;other biological processes	other membranes;cytosol;ER/Golgi;nucleus	transporter activity;other molecular function	Pf05197		ENSSSCG00000013864	TMEM38A	F1S9V9			0	0	100	100	100	1.82187e-16	1.19313e-16	2.15434e-16					156.5	133.8	109.7		64.33		91.35
FALSE	High	Master Protein	Q2EHH7	Serine/threonine-protein phosphatase OS=Sus scrofa OX=9823 GN=PPP1CC PE=1 SV=1	0	FALSE	9.202	7	2	2	5	1	323	37	6.54	0	2	protein metabolism;other metabolic processes;other biological processes	plasma membrane;other membranes;cytoskeleton;nucleus;other cell component	other molecular function	Pf00149, Pf16891	733612	ENSSSCG00000009828	PPP1CC	Q2EHH7; ssc:733612			0	1	0.324	0.636	0.831	0.387148	0.87515	0.88484	88.24	53.17	120.99	125.6	67.9	115.1	91.4	108.04	54.7	33.18	121.84	207010	282096
FALSE	High	Master Protein	A0A287ASI0	Keratin 7 OS=Sus scrofa OX=9823 GN=KRT7 PE=3 SV=1	0	FALSE	9.102	7	3	3	3	1	454	50.8	5.57	0	3		cytoskeleton		Pf00038, Pf16208		ENSSSCG00000038966	KRT7	A0A287ASI0			0	0	1.26	5.656	1.893	0.873998	0.0530445	0.790263	65.12	77.92	61.64	41.5	44.7	229.7	84.2	61.32	38.06	65.77	40.8	1.26104e+06	1.55966e+06
FALSE	High	Master Protein	Q29290	Cystatin-B OS=Sus scrofa OX=9823 GN=CSTB PE=1 SV=1	0	FALSE	8.975	12	1	1	21	1	98	11.1	6.29	0	1	other biological processes	non-structural extracellular;cytosol;nucleus	enzyme regulator activity;other molecular function	Pf00031		ENSSSCG00000027357; ENSSSCG00025009470; ENSSSCG00035017614; ENSSSCG00045018269; ENSSSCG00055020262; ENSSSCG00070008242	CSTB	Q29290			0	0	1.106	1.473	1.895	0.936008	0.878121	0.71356	129.58	119.69	121.13	108	98.1	87.5	106.4	111.74	57.03	144.84	110.9	5.22611e+06	1.15525e+07	4.63414e+06
FALSE	High	Master Protein	A0A287AAR5	Acyl carrier protein OS=Sus scrofa OX=9823 GN=NDUFAB1 PE=1 SV=1	0	FALSE	8.505	9	1	1	5	1	156	17.3	5.2	4.47	1	cell organization and biogenesis;protein metabolism;other metabolic processes	other membranes;mitochondrion;translational apparatus;nucleus		Pf00550		ENSSSCG00000010795	NDUFAB1	A0A287AAR5	Complex I biogenesis; Mitochondrial Fatty Acid Beta-Oxidation; Glyoxylate metabolism and glycine degradation		4	0	1.177	0.823	0.894	0.910632	0.963958	0.923971	101.36	83.71	88.01	106.6	105.5	86.8	101.1	56.9	84.34	65.06	72.38		5.69027e+06	4.62405e+06
FALSE	High	Master Protein	K7GQ50	S100 calcium binding protein A1 OS=Sus scrofa OX=9823 GN=S100A1 PE=1 SV=3	0	FALSE	8.2	8	1	1	6	1	181	19.9	6.39	2.89	1	other biological processes	cytosol;ER/Golgi;nucleus	other molecular function	Pf00036, Pf01023		ENSSSCG00000031053	S100A1	K7GQ50	Regulation of TLR by endogenous ligand		1	0	2.256	0.746	2.4	0.257305	0.92567	0.568801	87.55	98.5	96.97	68.4	154.4	41.5	135.7	66.72	56.33	85.98	190.3	124382	1.26673e+06	607997
FALSE	High	Master Protein	A0A5S6G3W0	ATP synthase subunit f, mitochondrial OS=Sus scrofa OX=9823 GN=ATP5MF PE=4 SV=1	0.001	FALSE	7.94	6	1	2	3	1	185	20.5	9.95	1.9	1	other metabolic processes;transport	other membranes;mitochondrion		Pf10206		ENSSSCG00000034019	ATP5MF	A0A5S6G3W0	Formation of ATP by chemiosmotic coupling; Cristae formation		2	0	0.587	0.325	0.642	0.826833	0.422257	0.484431	115.51	130.09	143.5	145.3	131.1	43.8	79.9	106.18	71.13	65.57	60.81	114921
FALSE	High	Master Protein	Q35915	ATP synthase subunit a OS=Sus scrofa OX=9823 GN=MT-ATP6 PE=1 SV=2	0.001	FALSE	7.845	6	1	1	2	1	226	25	9.99	5.31	1	other metabolic processes;transport	other membranes;mitochondrion	transporter activity	Pf00119	808506	ENSSSCG00000018081; ENSSSCG00070030641	MT-ATP6	O79878; Q35915; ssc:808506	Formation of ATP by chemiosmotic coupling; Cristae formation		2	0	0.705	0.673	1.664	0.990753	0.888843	0.929094	102.44	73.44	125.58	111.2	78.4	74.8	135.6	90.72	66.35		104.79	54221.1
FALSE	High	Master Protein	A0A287BQC8	Joining chain of multimeric IgA and IgM OS=Sus scrofa OX=9823 GN=JCHAIN PE=1 SV=1	0.001	FALSE	7.782	6	1	1	10	1	186	21.3	4.89	6.33	1	cell organization and biogenesis;stress response;other biological processes	non-structural extracellular	signal transduction activity or receptor binding;nucleic acid binding activity;other molecular function	Pf15097		ENSSSCG00000035379	JCHAIN	A0A287BQC8	Cell surface interactions at the vascular wall		1	0	0.709	0.996	0.887	0.936008	0.987443	0.889341	122.15	126.87	131.44	110	96.5	132.1	61.3	117.43	76.47	135.47	153.71	1.37277e+06	8.59411e+06	3.82178e+06
FALSE	High	Master Protein	Q8MIK9	Protein phosphatase 1 regulatory subunit 14B OS=Sus scrofa OX=9823 GN=PPP1R14B PE=2 SV=1	0.001	FALSE	7.695	14	1	1	13	1	147	15.9	4.86	0	1	stress response;other biological processes	other cell component	enzyme regulator activity	Pf05361	397205	ENSSSCG00000037999; ENSSSCG00025076692; ENSSSCG00030013509; ENSSSCG00035081047; ENSSSCG00040052680; ENSSSCG00045029277; ENSSSCG00050035824; ENSSSCG00055002057; ENSSSCG00060029154; ENSSSCG00065010749; ENSSSCG00070023829	PPP1R14B	Q8MIK9; ssc:397205			0	0	1.628	3.598	1.082	0.504262	0.26646	0.960043	131.25	125.83	134.19	50.2	150.9	143.3	55.5	107	58.78	36.48	89.88	4.25317e+06	8.46355e+06	4.90018e+06
FALSE	High	Master Protein	A0A5G2Q7A2	Chloride nucleotide-sensitive channel 1A OS=Sus scrofa OX=9823 GN=CLNS1A PE=1 SV=1	0.001	FALSE	7.68	6	1	1	15	1	236	26.1	4.16	2.18	1	cell organization and biogenesis;RNA metabolism OR transcription;other metabolic processes;transport	plasma membrane;other membranes;cytosol;nucleus;other cell component		Pf03517		ENSSSCG00000014881	CLNS1A	A0A5G2Q7A2			0	0	1.826	2.546	0.731	0.356644	0.553548	0.71356	75.17	101.78	121.12	66.1	117.1	168.3	48.4	70.07	56.08	80.64	118.1	193884	4.08783e+06	3.2507e+06
FALSE	High	Master Protein	F1SDC7	Aldehyde dehydrogenase OS=Sus scrofa OX=9823 GN=ALDH3A2 PE=1 SV=4	0.001	FALSE	7.587	4	1	1	2	1	533	58.7	8.35	0	1	other metabolic processes	other membranes	other molecular function	Pf00171		ENSSSCG00000018041	ALDH3A2	F1SDC7			0	0	0.01	0.01	1.431	1.82187e-16	1.19313e-16	0.938485			16.99	164.5			235.5				16.1
FALSE	High	Master Protein	A0A5G2R625	Poly(rC) binding protein 2 OS=Sus scrofa OX=9823 GN=PCBP2 PE=1 SV=1	0.001	FALSE	7.437	6	2	2	7	1	372	39.4	8.09	3.67	2			nucleic acid binding activity	Pf00013		ENSSSCG00000000274	PCBP2	A0A5G2R625			0	0	0.503	0.349	1.44	0.750221	0.506027	0.947221	65.09	68.38	66.14	121.5	61.1	42.5	174.9	59.23	6.97		4.72
FALSE	High	Master Protein	F1RU33	Barrier to autointegration factor 1 OS=Sus scrofa OX=9823 GN=BANF1 PE=4 SV=1	0.001	FALSE	7.424	13	1	1	17	1	89	10	6.09	13.81	1	cell organization and biogenesis;DNA metabolism;other metabolic processes;other biological processes	nucleus	nucleic acid binding activity	Pf02961	100622671	ENSSSCG00000012961	BANF1	F1RU33; ssc:100622671			0	0	2.145	1.344	0.962	0.196721	0.902559	0.923971	94.52	108.7	89.46	75.8	172.4	85.1	66.7	124.62	59.94	50.71	49.51	374054	1.06157e+06	396210
FALSE	High	Master Protein	A0A287B4S0	Uncharacterized protein OS=Sus scrofa OX=9823 GN=HMGN1 PE=1 SV=2	0.001	FALSE	7.274	7	1	2	4	1	150	16.1	10.62	3.67	1	cell organization and biogenesis	nucleus;other cell component	nucleic acid binding activity;other molecular function	Pf01101		ENSSSCG00000033733	HMGN1	A0A287B4S0			0	0	1.21	1.418	4.504	0.87989	0.888843	0.00351734	85.73	122.37	89.98	50.8	5.5	49.8	293.9	83.42	137.88	138.39	69.74	1.75598e+06	4.73556e+06	3.04579e+06
FALSE	High	Master Protein	Q8SPJ9	Cytochrome c oxidase subunit 7A1, mitochondrial OS=Sus scrofa OX=9823 GN=COX7A1 PE=3 SV=1	0.001	FALSE	7.159	16	1	1	6	1	80	9	9.99	2.18	1	cell organization and biogenesis;other metabolic processes;transport;other biological processes	other membranes;mitochondrion	transporter activity	Pf02238	399685	ENSSSCG00000037792; ENSSSCG00025060856; ENSSSCG00030024995; ENSSSCG00035032796; ENSSSCG00040074588; ENSSSCG00045037594; ENSSSCG00050024014; ENSSSCG00060068844; ENSSSCG00065069658; ENSSSCG00070008365	COX7A1	Q8SPJ9; ssc:399685			0	0	1.625	0.01	10.352	0.628547	1.19313e-16	5.46395e-08	447.56		526.21	24.3	103.5		272.2	140.39	70.04		75.24			14833.5
FALSE	High	Master Protein	A0A286ZVL0	Heterogeneous nuclear ribonucleoprotein U OS=Sus scrofa OX=9823 GN=HNRNPU PE=1 SV=1	0.001	FALSE	7.129	2	1	1	11	1	825	90.6	5.86	0	1	RNA metabolism OR transcription;other metabolic processes;transport;developmental processes;other biological processes	cytoskeleton;nucleus;other cell component	cytoskeletal activity;nucleic acid binding activity;other molecular function	Pf00622, Pf02037, Pf13671		ENSSSCG00000010877	HNRNPU	A0A286ZVL0	mRNA Splicing - Major Pathway		1	0	0.626	1.119	1.004	0.825585	0.970417	0.929094	76.73	81.84	93.71	113.3	83.9	130.1	72.8	62.11	39.83	49.39	88.78	2.55423e+06	2.8775e+06	2.09541e+06
FALSE	High	Master Protein	A0A5G2RCT2	Chromosome 15 open reading frame 40 OS=Sus scrofa OX=9823 GN=C15orf40 PE=4 SV=1	0.001	FALSE	7.059	11	1	1	5	1	150	15.6	8.34	0	1				Pf02594		ENSSSCG00000030131	C7H15orf40	A0A5G2RCT2			0	0	1.389	0.641	0.86	0.750787	0.878121	0.882816	106.93	83.84	90.04	114.4	121.2	55	109.4	51.41	102.46	128.98	92.98	1.43435e+06	1.59388e+06	2.1545e+06
FALSE	High	Master Protein	I3L7Z6	Protein S100 OS=Sus scrofa OX=9823 GN=S100A6 PE=3 SV=2	0.001	FALSE	7.03	20	1	1	6	1	90	10.1	5.17	4.69	1		plasma membrane;other membranes;cytosol;nucleus;other cell component	cytoskeletal activity;other molecular function	Pf01023		ENSSSCG00000021084	S100A6	I3L7Z6			0	0	3.137	0.804	1.301	0.035178	0.952666	0.994582	116.91	91.34	130.65	53.6	204.7	55.8	85.9	119.2	91.72	112.21	127.76	47146.4	99092	61291.8
FALSE	High	Master Protein	A0A5S6G7K0	GTP-binding protein SAR1a OS=Sus scrofa OX=9823 GN=SAR1A PE=4 SV=1	0.001	FALSE	6.92	11	2	2	6	1	194	21.9	7.03	0	2	transport	ER/Golgi	other molecular function	Pf00025		ENSSSCG00000010260	SAR1A	A0A5S6G7K0			0	0	0.829	0.639	1.279	0.990753	0.878121	0.989375	55.49	53.67	103.85	89.6	83.1	75.6	151.6	96.9	32.37	27.38	76.8
FALSE	High	Master Protein	F1RN76	Uncharacterized protein OS=Sus scrofa OX=9823 GN=CD5L PE=1 SV=4	0.001	FALSE	6.83	5	1	1	26	1	574	62.8	5.26	3.19	1	transport	other membranes	other molecular function	Pf00530		ENSSSCG00000006455	CD5L	F1RN76			0	0	0.833	1.005	0.44	0.999833	0.985872	0.112047	119.24	131.95	125.18	128	67	162.1	42.8	98.99	91.4	72.85	146.48	1.50325e+06	3.29646e+06	3.0525e+06
FALSE	High	Master Protein	A0A287AQC2	Rho GDP dissociation inhibitor alpha OS=Sus scrofa OX=9823 GN=ARHGDIA PE=4 SV=1	0.001	FALSE	6.633	6	1	1	13	1	270	30.2	6.33	1.61	1	signal transduction;other biological processes	plasma membrane;nucleus;other cell component	enzyme regulator activity	Pf02115		ENSSSCG00000034058	ARHGDIA	A0A287AQC2	RHOA GTPase cycle; RHOC GTPase cycle; RAC1 GTPase cycle; RHOG GTPase cycle; CDC42 GTPase cycle; RAC2 GTPase cycle; RHOH GTPase cycle; Axonal growth inhibition (RHOA activation); Axonal growth stimulation		9	0	0.552	0.487	1.439	0.825121	0.772529	0.931468	92.5	99.52	101.61	111.8	67.7	52.4	168.2	94.09	73.66	83.9	83.21			309339
FALSE	High	Master Protein	A0A287AE63	NEDD8 ubiquitin like modifier OS=Sus scrofa OX=9823 GN=NEDD8 PE=1 SV=1	0.001	FALSE	6.441	15	1	1	9	1	71	8	6.06	13.28	1	protein metabolism;other metabolic processes;other biological processes	cytosol;nucleus;other cell component	other molecular function	Pf00240		ENSSSCG00000031938	NEDD8	A0A287AE63	Neddylation; Cargo recognition for clathrin-mediated endocytosis; UCH proteinases; Iron uptake and transport		4	0	1.198	1.387	1.315	0.894346	0.891153	0.95103	60.43	56.69	66.55	76.4	101.4	112.7	109.5	67.77	22.66	39.5	74.9	1.93789e+06	6.4181e+06	4.33256e+06
FALSE	High	Master Protein	A0A5G2R2Y1	Proteasome subunit alpha type OS=Sus scrofa OX=9823 GN=PSMA3 PE=1 SV=1	0.001	FALSE	6.379	5	1	1	4	1	233	26	5.2	2.34	1	protein metabolism;other metabolic processes	nucleus;other cell component		Pf00227, Pf10584		ENSSSCG00000005072	PSMA3	A0A5G2R2Y1			0	0	0.562	0.851	1.636	0.868943	0.970417	0.924822	74.52	82.03	110.55	112.2	62.8	92.1	132.9	70.96	60.94	63.13	69.43	941960	253708	471786
FALSE	High	Master Protein	A0A287A4F2	Splicing factor proline and glutamine rich OS=Sus scrofa OX=9823 GN=SFPQ PE=4 SV=1	0.001	FALSE	6.313	2	1	1	2	1	702	75.5	9.44	1.99	1	protein metabolism;DNA metabolism;RNA metabolism OR transcription;other metabolic processes;stress response;transport;other biological processes	nucleus;other cell component	nucleic acid binding activity;other molecular function	Pf00076, Pf08075		ENSSSCG00000035690	SFPQ	A0A287A4F2	PTK6 Regulates Proteins Involved in RNA Processing		1	0	0.429	0.856	0.469	0.62024	0.970417	0.171242	97.47	97.63	97.63	145.3	62.3	124.4	68.1	86.82	15.21	55.44	27.05	794722		2.00349e+06
FALSE	High	Master Protein	F2Z5K2	Proteasome endopeptidase complex OS=Sus scrofa OX=9823 GN=PSMA5 PE=3 SV=2	0.001	FALSE	6.29	8	1	1	1	1	232	25.2	4.75	2.07	1	protein metabolism;other metabolic processes	cytosol;nucleus;other cell component	other molecular function	Pf00227, Pf10584		ENSSSCG00000006830	PSMA5	F2Z5K2	FCERI mediated NF-kB activation; Neutrophil degranulation; The role of GTSE1 in G2/M progression after G2 checkpoint; Neddylation; Antigen processing: Ubiquitination & Proteasome degradation; Oxygen-dependent proline hydroxylation of Hypoxia-inducible Factor Alpha; RUNX1 regulates transcription of genes involved in differentiation of HSCs; Ub-specific processing proteases; UCH proteinases; ABC-fa…		47	0	0.099	0.312	0.693	2.85042e-08	0.387113	0.699877	84.92	0	31.2	190.1	18.8	59.3	131.8		93.15		85.05
FALSE	High	Master Protein	A0A287A7Q7	Uncharacterized protein OS=Sus scrofa OX=9823 GN=EIF5 PE=4 SV=1	0.001	FALSE	6.246	3	1	1	1	1	430	49	5.58	0	1	cell organization and biogenesis;protein metabolism;other metabolic processes	cytosol	enzyme regulator activity;nucleic acid binding activity;other molecular function	Pf01873, Pf02020		ENSSSCG00000034709	EIF5	A0A287A7Q7			0	0	0.833	0.571	1.339	0.990753	0.837706	0.998616	80.58	101.63	109.86	119.9	76.1	43.5	160.5	65.26	62.7	95.75	84.84		79215.9
FALSE	High	Master Protein	I3LEI8	1,2-dihydroxy-3-keto-5-methylthiopentene dioxygenase OS=Sus scrofa OX=9823 GN=ADI1 PE=1 SV=1	0.001	FALSE	6.231	7	1	1	6	1	179	21.6	5.25	0	1	other metabolic processes	plasma membrane;other membranes;nucleus;other cell component	other molecular function	Pf03079		ENSSSCG00000029161	ADI1	I3LEI8	Methionine salvage pathway		1	0	2.091	0.736	2.429	0.235269	0.92567	0.745521	118.6	104.02	99.34	76.9	88.8	79.2	155	106.66	99.47	71.02	52.57	34469.2	92358.6	85256.6
FALSE	High	Master Protein	A0A5G2R9F7	Uncharacterized protein OS=Sus scrofa OX=9823 GN=FKBP1A PE=1 SV=1	0.001	FALSE	6.217	15	1	1	35	1	95	10.6	8.13	88.78	1						ENSSSCG00000007188	FKBP1A	A0A5G2R9F7			0	0	0.788	1.413	1.158	0.951397	0.888843	0.999771	113.26	102.36	110.66	123.9	69.4	121.9	84.7	71.51	62.61	143.3	106.31	1.60022e+08	1.08953e+08	1.1826e+08
FALSE	High	Master Protein	I3LS66	Uncharacterized protein OS=Sus scrofa OX=9823 GN=TNNT2 PE=1 SV=3	0.001	FALSE	6.178	8	2	2	7	1	295	35.1	5.22	0	2	cell organization and biogenesis;other biological processes	cytoskeleton	cytoskeletal activity	Pf00992		ENSSSCG00000023031	TNNT2	I3LS66	Striated Muscle Contraction		1	0
FALSE	High	Master Protein	A0A287AF08	Uncharacterized protein OS=Sus scrofa OX=9823 GN=SELENOH PE=1 SV=1	0.001	FALSE	6.172	9	1	1	1	1	122	13.4	9.8	2	1		ER/Golgi		Pf10262		ENSSSCG00000032364	SELENOH	A0A287AF08			0	0	0.56	0.598	1.425	0.91114	0.847645	0.98252	116.12	58.9	117.83	124.7	57.5	71.5	146.3	25.23	133.66	170.73	95.93	346808	287108	351295
FALSE	High	Master Protein	A0A287B883	Uncharacterized protein OS=Sus scrofa OX=9823 GN=PTMS PE=1 SV=2	0.001	FALSE	6.139	4	1	1	51	1	278	30.1	5.96	71.96	1				Pf03247		ENSSSCG00000022176	PTMS	A0A287B883			0	0	0.815	2.15	1.552	0.965464	0.692417	0.913077	127.45	128	129.6	59	85.2	165.6	90.3	110.97	58.9	78.57	109.27	4.9917e+07	5.11654e+07	1.52221e+07
FALSE	High	Master Protein	F1SI50	NADH:ubiquinone oxidoreductase subunit B3 OS=Sus scrofa OX=9823 GN=NDUFB3 PE=1 SV=2	0.001	FALSE	6.048	11	1	1	10	1	114	12.8	8.97	1.6	1	cell organization and biogenesis;other metabolic processes	other membranes;mitochondrion		Pf08122	100525083	ENSSSCG00000016100	NDUFB3	F1SI50	Complex I biogenesis		2	0	0.741	0.865	1.808	0.95839	0.973326	0.825978	58.59	112.13	50.07	104.3	66	64.5	165.2	41.94	39.08	120.12	27.68		1.26568e+06	1.62469e+06
FALSE	High	Master Protein	F1RXA7	26S proteasome non-ATPase regulatory subunit 3 OS=Sus scrofa OX=9823 GN=PSMD3 PE=1 SV=3	0.001	FALSE	5.997	2	1	1	2	1	534	60.9	8.44	3.26	1	protein metabolism;other metabolic processes;other biological processes	other cell component	enzyme regulator activity	Pf01399, Pf08375	100512253	ENSSSCG00000017489	PSMD3	F1RXA7; ssc:100512253	FCERI mediated NF-kB activation; RUNX1 regulates transcription of genes involved in differentiation of HSCs; Neddylation; Antigen processing: Ubiquitination & Proteasome degradation; Ub-specific processing proteases; UCH proteinases; ABC-family proteins mediated transport; Cdc20:Phospho-APC/C mediated degradation of Cyclin A; Separation of Sister Chromatids; Hedgehog ligand biogenesis; Degradatio…		47	0
FALSE	High	Master Protein	P04574	Calpain small subunit 1 OS=Sus scrofa OX=9823 GN=CAPNS1 PE=1 SV=1	0.001	FALSE	5.993	5	1	1	2	1	266	28.1	5.2	1.62	1	protein metabolism	plasma membrane;other membranes;other cell component	other molecular function		397587	ENSSSCG00025061681; ENSSSCG00030024958; ENSSSCG00035033634; ENSSSCG00040074544; ENSSSCG00045037628; ENSSSCG00050023744; ENSSSCG00055023005; ENSSSCG00060068749; ENSSSCG00065069526; ENSSSCG00070008417	CAPNS1	P04574; Q8SPJ8; ssc:397587	Formation of the cornified envelope; Degradation of the extracellular matrix		2	0	0.543	0.606	1.225	0.836686	0.851967	0.983747	97.23	57.51	81.12	110.1	59.8	66.8	163.3	48.43	87.88		50.1
FALSE	High	Master Protein	A0A287AX82	Ig-like domain-containing protein OS=Sus scrofa OX=9823 PE=4 SV=1	0.001	FALSE	5.801	11	1	1	1	1	147	15.7	9.11	0	1				Pf07686							0	0	0.631	0.01	3.421	0.942549	1.19313e-16	0.210882	54.15		111.89	68.3	43.1		288.5	48.52			74.41
FALSE	High	Master Protein	A0A5G2QTK7	Proteasome subunit alpha type OS=Sus scrofa OX=9823 GN=PSMA6 PE=1 SV=1	0.001	FALSE	5.767	5	1	1	1	1	250	27.9	7.25	0	1	protein metabolism;other metabolic processes	nucleus;other cell component		Pf00227, Pf10584		ENSSSCG00000001950	PRORP	A0A5G2QTK7			0	0	0.01	0.426	1.973	1.82187e-16	0.664838	0.704838		116.6	100.8	129.5		42.4	228.1	84.47		84.55	76.28	1.19866e+06		227686
FALSE	High	Master Protein	A0A287B7X5	Eukaryotic translation initiation factor 4 gamma 3 OS=Sus scrofa OX=9823 GN=EIF4G3 PE=1 SV=2	0.001	FALSE	5.723	1	1	1	6	1	1642	182.5	5.5	0	1	protein metabolism;other metabolic processes		nucleic acid binding activity	Pf02020, Pf02847, Pf02854		ENSSSCG00000003512	EIF4G3	A0A287B7X5			0	0	0.645	0.974	1.154	0.951397	0.99782	0.95103	95.33	95.01	119.94	126.3	57.7	81.9	134	94.69	55.69	114.08	106.11	703725	1.68476e+06	661834
FALSE	High	Master Protein	A0A5G2R6X7	Creatine kinase B-type OS=Sus scrofa OX=9823 GN=CKB PE=3 SV=1	0.001	FALSE	5.711	6	1	1	6	1	403	44.8	6	0	1	other metabolic processes	cytosol	kinase activity;other molecular function	Pf00217, Pf02807		ENSSSCG00000021220	CKB	A0A5G2R6X7			0	0	0.148	1.651	2.123	4.26377e-05	0.838601	0.530073	138.36	135.86	139.2	61.4	3.4	101.5	233.7	126.46	133.23		95.67	1.22638e+06
FALSE	High	Master Protein	A0A5G2R2X0	FXYD domain-containing ion transport regulator OS=Sus scrofa OX=9823 GN=FXYD7 PE=1 SV=1	0.001	FALSE	5.644	12	1	1	15	1	102	11.7	8.87	20.17	1	transport;other biological processes	other membranes	other molecular function	Pf02038		ENSSSCG00000021374	FXYD7	A0A5G2R2X0			0	0	2.354	1.659	0.774	0.102653	0.835197	0.771969	110.84	110.82	115.8	65.6	184.4	108.8	41.3	94.37	57.92	52.62	100.38	390836	3.75612e+06	4.56215e+06
FALSE	High	Master Protein	Q06AA9	Ubiquitin-conjugating enzyme E2 D2 OS=Sus scrofa OX=9823 GN=UBE2D2 PE=2 SV=1	0.001	FALSE	5.576	7	1	1	5	1	147	16.7	7.83	2.02	1	protein metabolism;other metabolic processes	nucleus	other molecular function	Pf00179	780418		UBE2D2	Q06AA9; ssc:780418			0	0	0.378	0.2	1.001	0.148758	0.108173	0.947221	87.05	78.44	90.14	122.9	109.3	29.9	137.8	72.03	53.88	62.05	84.53
FALSE	High	Master Protein	A0A5K1U735	Reticulon OS=Sus scrofa OX=9823 GN=RTN4 PE=1 SV=1	0.001	FALSE	5.537	8	2	2	10	1	197	22.2	9.31	5.4	2		other membranes;ER/Golgi		Pf02453		ENSSSCG00000032007	RTN4	A0A5K1U735			0	0	1.606	0.774	1.796	0.571762	0.933672	0.882816	119.52	127.79	131.98	89.9	130.8	87.1	92.3	107.87	76.72	89.99	136.51	185822	204895	1.35219e+06
FALSE	High	Master Protein	A0A287A9T8	Centrin 2 OS=Sus scrofa OX=9823 GN=CETN2 PE=1 SV=1	0.001	FALSE	5.486	6	1	1	7	1	220	24.7	9.22	0	1			other molecular function	Pf13499		ENSSSCG00000012757	CETN2	A0A287A9T8			0	0	0.458	0.883	1.106	0.506669	0.977462	0.965327	73.71	81.96	47.35	126	56.9	80.3	136.8	57.18	72.07	42.64	34.55	1.71912e+06	1.76771e+06	2.09843e+06
FALSE	High	Master Protein	Q2EN77	Microsomal glutathione S-transferase 3 OS=Sus scrofa OX=9823 GN=MGST3 PE=1 SV=1	0.001	FALSE	5.477	9	1	1	2	1	151	16.7	9.44	0	1	other biological processes	other membranes;ER/Golgi;nucleus	other molecular function	Pf01124	733607	ENSSSCG00000006325	MGST3	Q2EN77; ssc:733607	Aflatoxin activation and detoxification; Glutathione conjugation		2	0	0.387	0.01	0.911	0.450292	1.19313e-16	0.911637	0		142.87	174.1	67.3		158.6				98.13
FALSE	High	Master Protein	A0A5G2QG29	Leucine zipper and EF-hand containing transmembrane protein 1 OS=Sus scrofa OX=9823 GN=LETM1 PE=1 SV=1	0.001	FALSE	5.462	2	1	1	1	1	762	85.2	6.9	0	1	transport	other membranes;mitochondrion	transporter activity;translation activity;other molecular function	Pf07766		ENSSSCG00000008675	LETM1	A0A5G2QG29			0	0	100	100	100	1.82187e-16	1.19313e-16	2.15434e-16					148.1	150.1	101.8		55.47	133.71	121.34
FALSE	High	Master Protein	A0A287AHU1	Poly(A) binding protein interacting protein 1 OS=Sus scrofa OX=9823 GN=PAIP1 PE=1 SV=2	0.001	FALSE	5.304	2	1	1	2	1	480	53.7	4.78	0	1	other biological processes		nucleic acid binding activity	Pf02854, Pf07145	100524591	ENSSSCG00000016874	PAIP1	A0A287AHU1	Deadenylation of mRNA		1	0	0.01	0.519	1.869	1.82187e-16	0.792768	0.911077		107.04	99.7	94		66.4	239.6	80.07		158.95	83.41	890147
FALSE	High	Master Protein	A0A5G2QHB2	UBX domain protein 1 OS=Sus scrofa OX=9823 GN=UBXN1 PE=1 SV=1	0.001	FALSE	5.281	4	1	1	5	1	310	35.1	5.16	0	1	other biological processes	other membranes;cytosol;ER/Golgi;nucleus	other molecular function	Pf00627, Pf00789		ENSSSCG00000023110	UBXN1	A0A5G2QHB2			0	0	0.69	0.93	0.922	0.927538	0.982819	0.916913	49.5	39.99	36.16	111.9	80.5	105.8	101.9	28	80.23	42.42	29.79	834379	1.10478e+06	1.84322e+06
FALSE	High	Master Protein	F1RZD0	Peptidylprolyl isomerase OS=Sus scrofa OX=9823 GN=FKBP7 PE=4 SV=3	0.001	FALSE	5.267	5	1	1	2	1	222	25.6	6.44	0	1	protein metabolism;other metabolic processes	ER/Golgi	other molecular function	Pf00254, Pf13499		ENSSSCG00000015999	FKBP7	F1RZD0			0	0	0.661	1.717	1.321	0.95839	0.821372	0.996421	85.02	101.94	79.29	85.7	55.7	147.2	111.4	50.09	79.45	88.02	68.38	789561	476572	278121
FALSE	High	Master Protein	A0A287AKY1	cAMP-dependent protein kinase type I-alpha regulatory subunit OS=Sus scrofa OX=9823 GN=PRKAR1A PE=4 SV=1	0.001	FALSE	5.24	3	1	1	4	1	380	42.9	5.35	1.73	1	other biological processes	plasma membrane;other membranes;other cell component	enzyme regulator activity;other molecular function	Pf00027, Pf02197	397091	ENSSSCG00000017259	PRKAR1A	A0A287AKY1			0	0	1.121	0.583	1.026	0.923872	0.84316	0.929094	74.15	74.16	100.9	101.6	113.9	59.3	125.2	65.75	13.49		71.54
FALSE	High	Master Protein	K7GSE5	NADH:ubiquinone oxidoreductase subunit B9 OS=Sus scrofa OX=9823 GN=NDUFB9 PE=1 SV=2	0.001	FALSE	5.23	5	1	1	5	1	221	26.3	9.44	1.82	1	cell organization and biogenesis;other metabolic processes	other membranes;mitochondrion		Pf05347		ENSSSCG00000005976	NDUFB9	K7GSE5	Complex I biogenesis		2	0	0.653	0.01	1.662	0.923872	1.19313e-16	0.893726	84.15		88.25	94.7	61.8		243.5	89.31	37.58		76.43
FALSE	High	Master Protein	K7GKC0	40S ribosomal protein S16 OS=Sus scrofa OX=9823 GN=RPS16 PE=3 SV=2	0.001	FALSE	5.179	10	1	1	4	1	112	12.7	10.13	4.28	1	protein metabolism;other metabolic processes	translational apparatus	other molecular function	Pf00380		ENSSSCG00000020817	RPS16	K7GKC0			0	0	0.01	0.01	1.69	1.82187e-16	1.19313e-16	0.886948			16.33	148.7			251.3				15.49
FALSE	High	Master Protein	F1SBU0	RAN binding protein 3 OS=Sus scrofa OX=9823 GN=RANBP3 PE=1 SV=4	0.001	FALSE	5.132	3	1	1	6	1	497	53.3	4.79	0	1	transport			Pf00638		ENSSSCG00000013533	RANBP3	F1SBU0			0	0	0.26	0.552	1.181	0.142376	0.821372	0.964484	92.13	101.12	119.93	140.7	26.4	66.7	166.2	58.6	83.21	115.51	82.13	654793	769081	178784
FALSE	High	Master Protein	Q35914	ATP synthase protein 8 OS=Sus scrofa OX=9823 GN=MT-ATP8 PE=1 SV=2	0.001	FALSE	5.083	15	1	1	7	1	67	7.9	9.19	3.8	1	other metabolic processes;transport	other membranes;mitochondrion	transporter activity	Pf00895	808505	ENSSSCG00000018080; ENSSSCG00070030640	MT-ATP8	O79877; O99387; Q35914; ssc:808505	Formation of ATP by chemiosmotic coupling; Cristae formation		2	0	1.103	0.274	1.461	0.932113	0.289903	0.931468	108.28	126.24	132.5	93.2	102.8	25.6	178.4	109.86	61.39	15.36	92.6			71665.7
FALSE	High	Master Protein	A0A287ATH0	BSD domain containing 1 OS=Sus scrofa OX=9823 GN=BSDC1 PE=1 SV=2	0.001	FALSE	5.045	5	1	1	1	1	335	37.1	4.39	0	1				Pf03909		ENSSSCG00000026392	BSDC1	A0A287ATH0			0	0
FALSE	High	Master Protein	I3LL97	Cysteine and glycine rich protein 1 OS=Sus scrofa OX=9823 GN=CSRP1 PE=4 SV=2	0.001	FALSE	5.04	7	1	1	1	1	220	23.1	8.35	0	1	cell organization and biogenesis;other biological processes	cytoskeleton;nucleus;other cell component	cytoskeletal activity;other molecular function	Pf00412		ENSSSCG00000020976	CSRP1	I3LL97			0	0			100			2.15434e-16							400
FALSE	High	Master Protein	F1RI18	Ubiquinol-cytochrome c reductase complex III subunit VII OS=Sus scrofa OX=9823 GN=UQCRQ PE=1 SV=1	0.001	FALSE	4.991	16	1	1	2	1	82	9.8	10.15	0	1	other metabolic processes;transport;developmental processes	other membranes;mitochondrion	transporter activity	Pf02939	100524308	ENSSSCG00000014289	UQCRQ	F1RI18; ssc:100524308	Respiratory electron transport		1	0	0.418	0.01	1.179	0.664013	1.19313e-16	0.964484	133.22		135.47	177.5	47.5		175	128.34	94.41		102.69
FALSE	High	Master Protein	A0A287ALL0	Platelet activating factor acetylhydrolase 1b catalytic subunit 2 OS=Sus scrofa OX=9823 GN=PAFAH1B2 PE=1 SV=1	0.001	FALSE	4.985	8	1	1	3	1	229	25.6	5.92	0	1	other metabolic processes;developmental processes;other biological processes	plasma membrane;other membranes;cytosol;nucleus;other cell component	other molecular function	Pf13472		ENSSSCG00000024027	PAFAH1B2	A0A287ALL0	Neutrophil degranulation; COPI-independent Golgi-to-ER retrograde traffic		2	0	1.148	1.438	0.738	0.86497	0.888843	0.810591	82.15	79.31	113.98	124.6	143	87.2	45.2	73.18	45.92	104.61	130.46	42381.9
FALSE	High	Master Protein	I3LRH5	Ependymin related 1 OS=Sus scrofa OX=9823 GN=EPDR1 PE=1 SV=2	0.001	FALSE	4.973	5	1	1	7	1	234	26.3	7.9	0	1	cell adhesion;other biological processes	non-structural extracellular;other cytoplasmic organelle	other molecular function	Pf00811		ENSSSCG00000020963	EPDR1	I3LRH5			0	0	1.433	0.808	1.281	0.760222	0.956358	0.998616	93.86	134.83	137.86	127.6	102.4	48.7	121.2	54.64	86.49	176.33	119.6	1.2172e+06	1.25747e+06	965892
FALSE	High	Master Protein	A0A480DPN6	26S proteasome non-ATPase regulatory subunit 14 OS=Sus scrofa OX=9823 GN=PSMD14 PE=1 SV=1	0.001	FALSE	4.957	4	1	1	4	1	310	34.6	6.52	3.82	1	protein metabolism;DNA metabolism;other metabolic processes;stress response;other biological processes	other cell component	enzyme regulator activity;other molecular function	Pf01398, Pf13012	100156327	ENSSSCG00000015892	PSMD14	A0A480DPN6; ssc:100156327	FCERI mediated NF-kB activation; Neutrophil degranulation; The role of GTSE1 in G2/M progression after G2 checkpoint; Neddylation; Antigen processing: Ubiquitination & Proteasome degradation; Oxygen-dependent proline hydroxylation of Hypoxia-inducible Factor Alpha; RUNX1 regulates transcription of genes involved in differentiation of HSCs; Ub-specific processing proteases; UCH proteinases; ABC-fa…		48	0	0.683	0.884	3.442	0.983966	0.977462	0.236832	70.88	146.98	123.69	66.6	45.5	58.8	229.1	99.56	88.06		24.15
FALSE	High	Master Protein	A0A5G2QZT8	Leiomodin 2 OS=Sus scrofa OX=9823 GN=LMOD2 PE=4 SV=1	0.001	FALSE	4.934	12	1	1	2	1	158	18.1	8.09	0	1	cell organization and biogenesis		cytoskeletal activity	Pf03250		ENSSSCG00000016605	LMOD2	A0A5G2QZT8			0	0	0.01	0.01	0.692	1.82187e-16	1.19313e-16	0.621617			103.97	200.8			199.2	82.73			81.13		1.38692e+06
FALSE	High	Master Protein	I3LP11	KH RNA binding domain containing, signal transduction associated 1 OS=Sus scrofa OX=9823 GN=KHDRBS1 PE=4 SV=1	0.001	FALSE	4.932	3	1	1	1	1	443	48.2	8.66	0	1	signal transduction;other biological processes	other membranes;nucleus;other cell component	nucleic acid binding activity;other molecular function	Pf00013, Pf16274, Pf16568		ENSSSCG00000023122	KHDRBS1	I3LP11; I3LQH4	PTK6 Regulates Proteins Involved in RNA Processing		1	0	0.902	0.957	0.91	0.968665	0.993461	0.923971	65.93	127.43	79.81	101.5	91.6	114.6	92.3	87.54		105.5	44.89	307923		736560
FALSE	High	Master Protein	F1SUS8	Cytochrome c oxidase assembly factor 4 homolog OS=Sus scrofa OX=9823 GN=COA4 PE=1 SV=1	0.001	FALSE	4.912	18	1	1	3	1	84	10	7.37	0	1	cell organization and biogenesis	mitochondrion			100514530	ENSSSCG00000014830	COA4	F1SUS8; ssc:100514530			0	0	0.828	2.349	0.518	0.990753	0.617185	0.389963	103.61	97.07	122.68	67.9	107.8	173	51.4	112.01	62.11	131.32	125.31	1.42139e+06	579359
FALSE	High	Master Protein	A0A287AI66	Glycylpeptide N-tetradecanoyltransferase OS=Sus scrofa OX=9823 GN=NMT1 PE=1 SV=1	0.001	FALSE	4.901	2	1	2	4	1	467	53.6	9.06	1.87	1	protein metabolism;other metabolic processes		other molecular function	Pf01233, Pf02799		ENSSSCG00000017339	NMT1	A0A287AI66			0	0	0.71	1.104	1.004	0.990753	0.970417	0.929094	126.32	111.14	142.29	121.5	47.5	148.5	82.6	111.63	167.7	188.95	142.59	1.1169e+06	1.07215e+06	183841
FALSE	High	Master Protein	A0A287AEN4	Solute carrier family 12 member 2 OS=Sus scrofa OX=9823 GN=SLC12A2 PE=4 SV=2	0.001	FALSE	4.87	1	1	1	2	1	1186	128.6	6.7	0	1	cell organization and biogenesis;transport;other biological processes	plasma membrane;other membranes;other cell component	transporter activity;other molecular function	Pf00324, Pf03522, Pf08403	100516960	ENSSSCG00000014255	SLC12A2	A0A287AEN4	Cation-coupled Chloride cotransporters		1	0
FALSE	High	Master Protein	A0A287B771	40S ribosomal protein S4 OS=Sus scrofa OX=9823 GN=RPS4X PE=1 SV=2	0.001	FALSE	4.847	3	1	1	2	1	263	29.6	10.15	0	1	protein metabolism;other metabolic processes;developmental processes;other biological processes	cytosol;translational apparatus;other cell component	nucleic acid binding activity;other molecular function	Pf00467, Pf00900, Pf01479, Pf08071, Pf16121	397611	ENSSSCG00000012405	RPS4X	A0A287B771; ssc:397611	L13a-mediated translational silencing of Ceruloplasmin expression; SRP-dependent cotranslational protein targeting to membrane; GTP hydrolysis and joining of the 60S ribosomal subunit; Nonsense Mediated Decay (NMD) independent of the Exon Junction Complex (EJC); Nonsense Mediated Decay (NMD) enhanced by the Exon Junction Complex (EJC); Translation initiation complex formation; Ribosomal scanning …		7	0	0.638	0.487	1.336	0.955526	0.773011	0.999771	120.47	117.3	127.26	114.9	73.3	56	155.9	109.82	92.11	61.8	100.24	64623.4
FALSE	High	Master Protein	A0A286ZKY6	Myelin basic protein OS=Sus scrofa OX=9823 GN=MBP PE=1 SV=2	0.001	FALSE	4.819	4	1	1	2	1	224	23.8	10.7	1.74	1		other cell component	other molecular function	Pf01669		ENSSSCG00000038767	MBP	A0A286ZKY6			0	0		100			1.19313e-16							400				180.77
FALSE	High	Master Protein	A0A287BN67	Nucleosome assembly protein 1 like 1 OS=Sus scrofa OX=9823 GN=NAP1L1 PE=1 SV=2	0.001	FALSE	4.803	4	1	1	8	1	300	35	4.67	1.6	1	cell organization and biogenesis	nucleus		Pf00956		ENSSSCG00000000522	NAP1L1	A0A287BN67			0	0	0.736	0.21	1.186	0.942549	0.130364	0.989375	48.79	94.64	42	127.7	94	26.8	151.5	23.7	63.26	134.41	57.55
FALSE	High	Master Protein	A0A5G2QW05	Ceruloplasmin OS=Sus scrofa OX=9823 GN=CP PE=1 SV=1	0.001	FALSE	4.78	1	1	1	1	1	1028	117.7	6.09	0	1			other molecular function	Pf00394, Pf07732		ENSSSCG00000011700	CP	A0A5G2QW05			0	0	0.967	1.786	2.763	0.942549	0.80682	0.514346	72.51	81.11	71.7	53	67.5	104.5	175	63.97	51.61	59.95	67.29
FALSE	High	Master Protein	A0A5S6GR81	Cathepsin B OS=Sus scrofa OX=9823 GN=CTSB PE=4 SV=1	0.001	FALSE	4.771	2	1	1	11	1	416	46.4	7.34	1.67	1	protein metabolism;other metabolic processes;developmental processes;other biological processes	non-structural extracellular;plasma membrane;other membranes;other cytoplasmic organelle	other molecular function	Pf00112, Pf08127		ENSSSCG00000023666	CTSB	A0A5S6GR81			0	0	0.94	1.96	1.013	0.990753	0.764931	0.938485	82.04	89.81	79.91	85.6	66.7	142.8	104.9	61.07	47.32	68.73	48.08	1.49997e+06	1.81354e+06	2.53463e+06
FALSE	High	Master Protein	O79874	NADH-ubiquinone oxidoreductase chain 1 OS=Sus scrofa OX=9823 GN=MT-ND1 PE=1 SV=1	0.001	FALSE	4.666	6	1	1	3	1	318	35.6	7.55	0	1	cell organization and biogenesis;other metabolic processes;transport	other membranes;mitochondrion	transporter activity	Pf00146	808501		MT-ND1	O79874; Q9TDR5; ssc:808501			0	0	0.338	0.25	1.638	0.312343	0.231693	0.899004	58.23	39.78	45.85	124	42	31	203.1	36.65	64.46		52.88
FALSE	High	Master Protein	I3LJY8	Hydroxysteroid 17-beta dehydrogenase 12 OS=Sus scrofa OX=9823 GN=HSD17B12 PE=1 SV=2	0.001	FALSE	4.64	5	1	1	6	1	312	34.5	9.26	0	1	cell organization and biogenesis;other biological processes	extracellular matrix;other membranes;ER/Golgi	other molecular function	Pf00106		ENSSSCG00000021739	HSD17B12	I3LJY8	Synthesis of very long-chain fatty acyl-CoAs; Androgen biosynthesis		2	0	0.557	0.01	0.893	0.826833	1.19313e-16	0.913077	47.56		101.23	91.5	50.9		257.6	106.43	21.08		62.21
FALSE	High	Master Protein	F2Z509	Serine/threonine-protein phosphatase 2A 55 kDa regulatory subunit B OS=Sus scrofa OX=9823 GN=PPP2R2A PE=3 SV=2	0.001	FALSE	4.524	3	1	1	1	1	457	53	6.43	0	1	protein metabolism;other metabolic processes;other biological processes	other cell component	enzyme regulator activity		397090	ENSSSCG00000009657	PPP2R2A	F2Z509			0	0	0.292	0.232	0.497	0.212415	0.180753	0.162489	0.55	0.55	166.66	197.9	57.9	45.9	98.3	0.52			105.83
FALSE	High	Master Protein	A0A5G2RJT1	CD44 molecule (Indian blood group) OS=Sus scrofa OX=9823 GN=CD44 PE=1 SV=1	0.001	FALSE	4.509	2	1	1	9	1	743	81	4.93	0	1	cell adhesion	other membranes;other cell component	other molecular function	Pf00193		ENSSSCG00000013297	CD44	A0A5G2RJT1			0	0	1.183	2.429	0.986	0.923872	0.592525	0.923971	110.36	78.58	99.93	57.1	85.4	217.5	40	73.07	67.2	49.05	81.76	166779	1.16092e+06	1.26807e+06
FALSE	High	Master Protein	I3LLF2	Dolichyl-diphosphooligosaccharide--protein glycosyltransferase subunit 2 OS=Sus scrofa OX=9823 GN=RPN2 PE=1 SV=3	0.001	FALSE	4.489	2	1	1	2	1	628	68.9	5.63	0	1	protein metabolism;other metabolic processes	other membranes;ER/Golgi		Pf05817		ENSSSCG00000028227	RPN2	I3LLF2			0	0	1.415	0.988	2.221	0.628547	0.993461	0.831476	230.38	151.33	76.38	67.3	96.4	86.7	149.5	125.29	20.44	54.29	127.63	15772.8
FALSE	High	Master Protein	Q95274	Thymosin beta-4 OS=Sus scrofa OX=9823 GN=TMSB4 PE=3 SV=3	0.001	FALSE	4.484	27	1	2	5	1	44	5.1	5.06	5.67	1	cell organization and biogenesis;signal transduction;other biological processes	cytosol;cytoskeleton;nucleus;other cell component	cytoskeletal activity;other molecular function	Pf01290	733606	ENSSSCG00000012119; ENSSSCG00015069888; ENSSSCG00025001517; ENSSSCG00030062389; ENSSSCG00035003010; ENSSSCG00040023885; ENSSSCG00045023876; ENSSSCG00050017316; ENSSSCG00055026150; ENSSSCG00060051180; ENSSSCG00065051287; ENSSSCG00070005462	TMSB4	Q2EN78; Q95274; ssc:733606	Platelet degranulation		1	0	1.325	1.768	1.164	0.777114	0.80682	0.999771	129.28	123.74	135.05	60.3	97.5	110.5	131.7	118.6	79.87	92.24	95.23	1.26587e+07	6.80247e+07	5.02694e+07
FALSE	High	Master Protein	A0A286ZWQ3	Cell division cycle 26 OS=Sus scrofa OX=9823 GN=CDC26 PE=4 SV=2	0.001	FALSE	4.449	11	1	1	3	1	107	12.3	5.36	0	1	protein metabolism;other metabolic processes;other biological processes	nucleus		Pf10471		ENSSSCG00000033177	CDC26	A0A286ZWQ3	Antigen processing: Ubiquitination & Proteasome degradation; Inactivation of APC/C via direct inhibition of the APC/C complex; Cdc20:Phospho-APC/C mediated degradation of Cyclin A; APC-Cdc20 mediated degradation of Nek2A; Separation of Sister Chromatids; Autodegradation of Cdh1 by Cdh1:APC/C; APC/C:Cdc20 mediated degradation of Securin; APC/C:Cdh1 mediated degradation of Cdc20 and other APC/C:Cdh…		15	0	0.664	1.179	1.487	0.951397	0.950777	0.957075	114.19	112.89	98.83	151.6	53.4	83.5	111.5	70.37	66.18	135.13	84.68	776512	1.00986e+06	947199
FALSE	High	Master Protein	K7GMW4	SH3 domain containing kinase binding protein 1 OS=Sus scrofa OX=9823 GN=SH3KBP1 PE=1 SV=3	0.001	FALSE	4.442	1	1	1	2	1	721	78.8	8.05	2.33	1	cell organization and biogenesis	other membranes;other cell component		Pf14604		ENSSSCG00000012160	SH3KBP1	K7GMW4			0	0	0.557	0.918	0.905	0.826833	0.982819	0.899004	69.6	101.76	95.91	116.4	64.8	112.4	106.3	12.98	50.65	161.61	122.18	831608	1.0889e+06	985766
FALSE	High	Master Protein	A0A287ALS5	Golgi integral membrane protein 4 OS=Sus scrofa OX=9823 GN=GOLIM4 PE=4 SV=1	0.001	FALSE	4.409	2	1	1	4	1	650	76.4	4.81	1.75	1		other membranes;ER/Golgi				ENSSSCG00000011741	GOLIM4	A0A287ALS5			0	0	0.379	0.599	0.603	0.481711	0.848595	0.436306	70.68	71.76	115.17	172	48.1	102.2	77.6	42.26	62.32	64.86	96.51	884643	1.05578e+06	414917
FALSE	High	Master Protein	F1SEX4	Telomerase RNA component interacting RNase OS=Sus scrofa OX=9823 GN=TRIR PE=4 SV=1	0.001	FALSE	4.399	7	1	1	5	1	178	18.6	9.44	2.32	1	RNA metabolism OR transcription;other metabolic processes		other molecular function		100520179	ENSSSCG00000013727	TRIR	F1SEX4; ssc:100520179			0	0	0.616	1.293	1.124	0.923872	0.921526	0.957075	94.71	116.82	130.1	121.1	52.8	118.1	107.9	79.36	126.56	97.66	102.62	1.36869e+06	1.04521e+06	2.64445e+06
FALSE	High	Master Protein	I3LGM4	NADH dehydrogenase ubiquinone 1 alpha subcomplex subunit 11 OS=Sus scrofa OX=9823 GN=NDUFA11 PE=1 SV=1	0.001	FALSE	4.384	9	1	1	1	1	141	14.7	8.72	0	1	cell organization and biogenesis	other membranes;mitochondrion		Pf02466	100514033	ENSSSCG00000027307	NDUFA11	I3LGM4; ssc:100514033	Complex I biogenesis		2	0	0.779	1.08	1.542	0.999833	0.97724	0.95103	40.79	71.86	66.79	85.4	66.5	116.5	131.6	52.12	25.51	46.19	79.37	168420
FALSE	High	Master Protein	A0A287BPR6	Short coiled-coil protein OS=Sus scrofa OX=9823 GN=SCOC PE=1 SV=1	0.001	FALSE	4.38	15	1	1	7	1	121	13.7	4.79	0	1		other membranes;ER/Golgi		Pf10224		ENSSSCG00000038550	SCOC	A0A287BPR6			0	0	0.85	1.08	0.736	0.99392	0.97724	0.695645	46.27	55.34	61.4	102.6	101.6	116.2	79.6	31.9	41.66	49.4	42.18	996708	1.677e+06	1.00299e+06
FALSE	High	Master Protein	A0A286ZXF1	Cytochrome b5 reductase 1 OS=Sus scrofa OX=9823 GN=CYB5R1 PE=1 SV=1	0.001	FALSE	4.319	4	1	1	5	1	487	53.6	9.51	0	1		other membranes	other molecular function	Pf00175, Pf00970		ENSSSCG00000010929	CYB5R1	A0A286ZXF1	Platelet degranulation ; Erythrocytes take up carbon dioxide and release oxygen		2	0	0.662	0.01	1.98	0.923872	1.19313e-16	0.704838	80.41		64.97	109.8	72.7		217.5	67.42			29.7
FALSE	High	Master Protein	A0A286ZND3	Small ArfGAP 1 OS=Sus scrofa OX=9823 GN=SMAP1 PE=1 SV=1	0.001	FALSE	4.315	2	1	1	8	1	474	51	9.04	1.74	1	other biological processes	other cell component	enzyme regulator activity;other molecular function	Pf01412		ENSSSCG00000004276	SMAP1	A0A286ZND3			0	0	0.514	1.127	1.834	0.754615	0.970417	0.831476	109.45	124.03	131.83	117.1	53.3	88.9	140.7	84.12	69.18	148.96	124.21	1.04611e+06	2.32096e+06	1.59867e+06
FALSE	High	Master Protein	A0A287AQK8	Cytochrome c oxidase assembly factor COX19 OS=Sus scrofa OX=9823 GN=COX19 PE=4 SV=1	0.001	FALSE	4.3	11	1	1	4	1	89	10.4	7.05	0	1	cell organization and biogenesis;other biological processes	cytosol;mitochondrion		Pf06747	100522861	ENSSSCG00000038964	COX19	A0A287AQK8; ssc:100522861	TP53 Regulates Metabolic Genes; Respiratory electron transport; Cytoprotection by HMOX1		3	0	0.74	0.918	1.319	0.988157	0.982819	0.994582	81.17	88.43	84.22	106.6	71.7	116.3	105.4	58	45.28	71.94	57.68	1.26001e+06	867780	1.42397e+06
FALSE	High	Master Protein	A0A287AW63	Uncharacterized protein OS=Sus scrofa OX=9823 PE=1 SV=2	0.001	FALSE	4.265	32	1	1	4	1	59	6.9	7.71	0	1						ENSSSCG00000032573	CHCHD7	A0A287AW63			0	0	0.771	1.276	1.032	0.999833	0.92567	0.929094	77.58	101.98	74.77	103.1	83.3	93.9	119.7	64.09	60.02	125.42	57.29	474754	484899	974734
FALSE	High	Master Protein	A0A5G2R3Y5	Mitochondrial ribosomal protein L52 OS=Sus scrofa OX=9823 GN=MRPL52 PE=4 SV=1	0.001	FALSE	4.223	13	1	1	1	1	144	16	9.83	0	1	protein metabolism;other metabolic processes	mitochondrion;translational apparatus;nucleus	other molecular function	Pf18699		ENSSSCG00000002040	MRPL52	A0A5G2R3Y5	Mitochondrial translation elongation; Mitochondrial translation termination		2	0		100			1.19313e-16							400
FALSE	High	Master Protein	A0A5G2QGC9	Lunapark, ER junction formation factor OS=Sus scrofa OX=9823 GN=LNPK PE=1 SV=1	0.001	FALSE	4.219	5	1	1	2	1	244	26.7	8.44	0	1	cell organization and biogenesis;other biological processes	other membranes;ER/Golgi	other molecular function	Pf10058		ENSSSCG00000015976	LNPK	A0A5G2QGC9			0	0	0.232	0.389	2.08	0.1057	0.592525	0.831476	107.86	106.82	98.58	101.6	22.8	39.5	236	80.31	100.72	53.18	81.03		401564	413378
FALSE	High	Master Protein	A0A287A014	Ribosomal protein S15a OS=Sus scrofa OX=9823 GN=RPS15A PE=1 SV=1	0.001	FALSE	4.17	9	1	1	1	1	100	11.5	10.15	0	1	protein metabolism;other metabolic processes	translational apparatus	other molecular function	Pf00410		ENSSSCG00000035768	RPS15A	A0A287A014			0	0	1.195	0.01	1.769	0.80256	1.19313e-16	0.929094	75.35		90.82	121.7	145.4		132.9	84.55	51.73		108.28
FALSE	High	Master Protein	A0A5K1VS15	NudE neurodevelopment protein 1 like 1 OS=Sus scrofa OX=9823 GN=NDEL1 PE=4 SV=1	0.001	FALSE	4.168	3	1	1	3	1	381	42.5	5.57	0	1	cell cycle OR cell proliferation;cell organization and biogenesis;developmental processes;other biological processes	cytoskeleton;other cell component		Pf04880		ENSSSCG00000017986	NDEL1	A0A5K1VS15			0	0	100	100	100	1.82187e-16	1.19313e-16	2.15434e-16					123	183.8	93.2		34.61	33.02	69.34
FALSE	High	Master Protein	A0A5G2R293	60S ribosomal protein L7a OS=Sus scrofa OX=9823 GN=RPL7A PE=4 SV=1	0.001	FALSE	4.16	3	1	1	4	1	334	37.2	10.46	6.36	1	other biological processes	cytosol;translational apparatus	nucleic acid binding activity	Pf01248		ENSSSCG00000035904	RPL7A	A0A5G2R293			0	0	1.312	1.677	1.799	0.750221	0.831758	0.929094	61.75	74.26	108.75	62.1	75.4	109.8	152.8	88.37	42.04	55.5	84.12		140216	103995
FALSE	High	Master Protein	F1RN91	Myosin_tail_1 domain-containing protein OS=Sus scrofa OX=9823 PE=1 SV=4	0.001	FALSE	4.104	1	1	1	1	1	1234	139.9	5.88	0	1		cytoskeleton	cytoskeletal activity;other molecular function	Pf01576							0	0	0.508	1.05	1.039	0.812641	0.982782	0.938485	101.87	110.45	110.91	113.4	48.2	110.8	127.6	83.15	97.35	159.85	101.41	153163	224379	39975
FALSE	High	Master Protein	A0A5G2QKD8	Tetraspanin OS=Sus scrofa OX=9823 GN=CD82 PE=1 SV=1	0.001	FALSE	4.095	5	1	1	2	1	263	28.9	5.83	0	1		other membranes		Pf00335		ENSSSCG00000029521	CD82	A0A5G2QKD8			0	0	1.422	0.217	3.809	0.731539	0.145529	0.0143489	86.09	116.7	65.3	63	83.5	13.7	239.9	82.53	51.31	58.3			928378	1.65916e+06
FALSE	High	Master Protein	A1XQU9	40S ribosomal protein S20 OS=Sus scrofa OX=9823 GN=RPS20 PE=1 SV=1	0.001	FALSE	4.087	9	1	1	4	1	119	13.3	9.94	2.01	1	protein metabolism;other metabolic processes	other membranes;cytosol;ER/Golgi;translational apparatus	nucleic acid binding activity;other molecular function	Pf00338	414395		RPS20	A1XQU9; ssc:414395			0	0	1.319	1.1	2.526	0.743161	0.970417	0.688699	90.26	87.66	111.27	89.9	84.1	84.4	141.7	86.67	62.05	62.17	92.24		75322.9	86171.4
FALSE	High	Master Protein	A0A287A3Z5	Eukaryotic translation initiation factor 3 subunit A OS=Sus scrofa OX=9823 GN=EIF3A PE=1 SV=1	0.001	FALSE	4.051	1	1	1	2	1	1348	162.3	6.58	0	1	cell organization and biogenesis;protein metabolism;other metabolic processes	translational apparatus;other cell component	nucleic acid binding activity	Pf01399		ENSSSCG00000010679	EIF3A	A0A287A3Z5			0	0		100	100		1.19313e-16	2.15434e-16						93.4	306.6			31.4
FALSE	High	Master Protein	I3LJI1	Cytochrome c oxidase subunit NDUFA4 OS=Sus scrofa OX=9823 GN=NDUFA4 PE=1 SV=1	0.001	FALSE	4.04	7	1	1	2	1	137	15.4	9.17	0	1	other metabolic processes;transport	other membranes;mitochondrion		Pf06522		ENSSSCG00000024313	NDUFA4	I3LJI1	Respiratory electron transport; TP53 Regulates Metabolic Genes; Cytoprotection by HMOX1		3	0	1.005	1.018	2.449	0.923872	0.982819	0.64331	139.12	194.03	141.41	72	112.8	56.8	158.4	131.59	52.36	43.15	99.18	31263.9
FALSE	High	Master Protein	A0A287ANL3	Centrosomal protein 170 OS=Sus scrofa OX=9823 GN=CEP170 PE=1 SV=1	0.001	FALSE	4.025	1	1	1	1	1	1276	140.5	7.91	0	1				Pf00498, Pf15308		ENSSSCG00000030502	CEP170	A0A287ANL3			0	0	0.474	1.31	0.961	0.777114	0.918983	0.924822	76.43	87.22	76.31	119.4	47.6	118.2	114.8	88.44	32.68	86.82	68.03	767184	129961	291175
FALSE	High	Master Protein	A0A5G2R9I4	Coiled-coil domain containing 58 OS=Sus scrofa OX=9823 GN=CCDC58 PE=4 SV=1	0.001	FALSE	4.019	7	1	1	11	1	157	17.7	8.48	1.63	1				Pf09774		ENSSSCG00000025107	MIX23	A0A5G2R9I4			0	0	0.723	1.223	1.004	0.95839	0.933672	0.929094	71.92	95.1	69.3	91.7	74.6	127.4	106.3	45.23	87.65	81.99	57.55	801799	827738	1.31262e+06
FALSE	High	Master Protein	F1SB67	Insulin-like growth factor II receptor OS=Sus scrofa OX=9823 GN=IGF2R PE=1 SV=2	0.001	FALSE	4.001	0	1	1	3	1	2488	273.1	5.94	1.81	1	transport;other biological processes	plasma membrane;other membranes;ER/Golgi;nucleus;other cytoplasmic organelle;other cell component	other molecular function	Pf00040, Pf00878		ENSSSCG00000004044	IGF2R	F1SB67; H6WKX8	Neutrophil degranulation; Cargo recognition for clathrin-mediated endocytosis; Golgi Associated Vesicle Biogenesis; Retrograde transport at the Trans-Golgi-Network		5	0	0.404	0.562	1.869	0.590813	0.831758	0.923971	65.16	94.39	125.73	105.7	42.7	54	197.6	58.4	52.31	168.29	110.1	402698	681967
FALSE	High	Master Protein	A0A5G2QEW3	Non-specific serine/threonine protein kinase OS=Sus scrofa OX=9823 GN=RPS6KA3 PE=1 SV=1	0.001	FALSE	3.993	2	1	1	1	1	706	80	7.97	0	1	protein metabolism;other metabolic processes;signal transduction		kinase activity;other molecular function	Pf00069, Pf00433		ENSSSCG00000012163	RPS6KA3	A0A5G2QEW3			0	0	0.329	0.585	0.253	0.336158	0.84316	0.00770557	68.53	99.36	132.81	185.6	56	108.6	49.8	46.87	84.8	162.5	115.89	1.05823e+06	624765
FALSE	High	Master Protein	A0A287BIA5	Uncharacterized protein OS=Sus scrofa OX=9823 GN=LOC110259265 PE=1 SV=2	0.001	FALSE	3.969	2	1	1	7	1	412	43.5	9.58	0	1						ENSSSCG00000035585	LOC110259265	A0A287BIA5			0	0	0.933	1.065	1.487	0.990753	0.977462	0.95103	113.16	95.64	105.17	135.1	53.8	90.1	121	69.72	111.23	65.6	83.82	1.06506e+06	1.17395e+06	931961
FALSE	High	Master Protein	A0A287B3S3	Inter-alpha-trypsin inhibitor heavy chain H1 OS=Sus scrofa OX=9823 GN=ITIH1 PE=1 SV=2	0.001	FALSE	3.962	2	1	1	2	1	927	102.6	7.85	0	1	other metabolic processes;other biological processes	non-structural extracellular	enzyme regulator activity	Pf00092, Pf06668, Pf08487		ENSSSCG00000011450	ITIH1	A0A287B3S3			0	0	1.427	0.986	2.358	0.643134	0.993461	0.805509	96.93	111.42	78.09	73.6	117.4	52.8	156.1	52.54	64.48	93.22	65.08	19603	166923	79703.3
FALSE	High	Master Protein	A0A5G2RHB2	Molybdopterin molybdenumtransferase OS=Sus scrofa OX=9823 GN=GPHN PE=1 SV=1	0.001	FALSE	3.947	2	1	1	2	1	743	80.8	5.96	0	1	protein metabolism;other metabolic processes		other molecular function	Pf00994, Pf03453, Pf03454		ENSSSCG00000002285	GPHN	A0A5G2RHB2			0	0	1.649	0.01	0.812	0.640093	1.19313e-16	0.831476	115.9		127.7	108.7	179.2		112.1	115.18	21.66		123.46
FALSE	High	Master Protein	A0A286ZKH6	Tripartite motif-containing protein 54 isoform X1 OS=Sus scrofa OX=9823 GN=TRIM54 PE=4 SV=1	0.001	FALSE	3.945	3	1	1	1	1	364	40.9	5.17	0	1		cytoskeleton	other molecular function	Pf00643, Pf13445		ENSSSCG00000039557	TRIM54	A0A286ZKH6			0	0	0.334	0.599	0.443	0.394909	0.848595	0.229471	75.12	34.31	109.12	168.4	56.2	100.8	74.6	31.89	156.22		96.07
FALSE	High	Master Protein	F2Z5V1	Translation machinery associated 7 homolog OS=Sus scrofa OX=9823 GN=TMA7 PE=4 SV=1	0.001	FALSE	3.941	14	1	1	30	1	64	7.1	9.99	47.41	1	protein metabolism;other metabolic processes			Pf09072		ENSSSCG00000011351	TMA7	F2Z5V1			0	0	0.755	0.933	1.622	0.936008	0.982819	0.893726	68.22	81.72	94.23	83.4	69.4	82.2	164.9	76.33	105.87	87.35	102.01	1.44821e+07	2.67002e+07	4.18774e+07
FALSE	High	Master Protein	A0A5G2QMU5	Sacchrp_dh_NADP domain-containing protein OS=Sus scrofa OX=9823 GN=SCCPDH PE=1 SV=1	0.001	FALSE	3.94	7	1	1	2	1	398	44	9.17	0	1		other membranes	other molecular function	Pf03435, Pf16653		ENSSSCG00000010866	SCCPDH	A0A5G2QMU5			0	0	0.01	0.01	3.423	1.82187e-16	1.19313e-16	0.283785			10.83	90.4			309.6				10.3
FALSE	High	Master Protein	A0A287AUX6	Calponin OS=Sus scrofa OX=9823 GN=CNN3 PE=1 SV=1	0.001	FALSE	3.935	5	1	1	1	1	268	29.2	9.6	0	1	cell organization and biogenesis		cytoskeletal activity;other molecular function	Pf00307, Pf00402		ENSSSCG00000006887	CNN3	A0A287AUX6			0	0	1.786	3.169	2.153	0.371358	0.350275	0.831476	82.61	49.81	49.73	55.3	50.4	175.3	119.1	75.38	104.33		5.93	390878	588651
FALSE	High	Master Protein	A0A5G2QSG0	Vesicle associated membrane protein 5 OS=Sus scrofa OX=9823 GN=VAMP5 PE=1 SV=1	0.001	FALSE	3.931	11	1	1	3	1	116	12.7	6.68	0	1	transport	other membranes		Pf00957	100628224	ENSSSCG00000033135	VAMP5	A0A5G2QSG0; ssc:100628224			0	0	1.543	1.528	0.753	0.653855	0.859223	0.767447	103.41	105.45	111.16	62.9	129.4	129.5	78.3	89.95	69.59	47.05	78.9	196136	784031	939918
FALSE	High	Master Protein	F1RP34	NAD(P)H-hydrate epimerase OS=Sus scrofa OX=9823 GN=NAXE PE=1 SV=3	0.001	FALSE	3.93	5	1	1	3	1	259	28.1	8.28	0	1		mitochondrion	other molecular function	Pf03853		ENSSSCG00000006480	NAXE	F1RP34			0	0	0.363	0.272	1.305	0.148758	0.283759	0.95103	50.92	23.23	21.73	136.1	49.4	37	177.6		65.84	21.89	20.51
FALSE	High	Master Protein	F1RQM2	Phosphoacetylglucosamine mutase OS=Sus scrofa OX=9823 GN=PGM3 PE=1 SV=2	0.001	FALSE	3.926	2	1	1	2	1	542	59.4	6.07	1.88	1	other metabolic processes;developmental processes		other molecular function	Pf00408, Pf02878	100156015	ENSSSCG00030015873; ENSSSCG00035070159; ENSSSCG00045009611; ENSSSCG00050015639; ENSSSCG00055015625; ENSSSCG00065050601; ENSSSCG00070021741	PGM3	F1RQM2; ssc:100156015			0	0	0.533	0.293	1.644	0.855759	0.335509	0.934739	95.03	90.92	110.89	100.1	80	24	196	79.03	67.85	111.28	76.45	193564
FALSE	High	Master Protein	F1SCH1	NADH dehydrogenase ubiquinone 1 beta subcomplex subunit 7 OS=Sus scrofa OX=9823 GN=NDUFB7 PE=1 SV=3	0.001	FALSE	3.926	7	1	1	9	1	137	16.4	7.84	0	1	cell organization and biogenesis;other metabolic processes;transport	other membranes;mitochondrion	transporter activity	Pf05676	100737726	ENSSSCG00000013778	NDUFB7	F1SCH1; ssc:100737726	Complex I biogenesis		2	0	1.023	0.568	0.823	0.968773	0.834318	0.831476	103.97	110.15	141.32	142.3	139.2	60.6	57.8	70	67.38	76.87	92.82		59196.1
FALSE	High	Master Protein	A0A5G2QFE2	UBX domain protein 4 OS=Sus scrofa OX=9823 GN=UBXN4 PE=1 SV=1	0.001	FALSE	3.924	4	1	1	3	1	473	52.9	7.42	0	1				Pf00789		ENSSSCG00000015690	UBXN4	A0A5G2QFE2			0	0	2.475	3.576	1.876	0.202488	0.26646	0.923971	46.1	32.47	50.72	43.6	115	164.1	77.2	26.73	33.11	27.22	40.4		225663
FALSE	High	Master Protein	Q29361	60S ribosomal protein L35 OS=Sus scrofa OX=9823 GN=RPL35 PE=1 SV=3	0.001	FALSE	3.924	8	1	1	3	1	123	14.5	11.15	0	1	protein metabolism;RNA metabolism OR transcription;other metabolic processes	other membranes;cytosol;ER/Golgi;translational apparatus	nucleic acid binding activity;other molecular function	Pf00831	397598	ENSSSCG00000034227; ENSSSCG00015036242; ENSSSCG00025031064; ENSSSCG00030046747; ENSSSCG00040002830; ENSSSCG00045034378; ENSSSCG00055027677; ENSSSCG00060077566; ENSSSCG00065018751; ENSSSCG00070016719	RPL35	A1XQU6; A2BD10; Q29361; Q9BGU2; ssc:397598	L13a-mediated translational silencing of Ceruloplasmin expression; SRP-dependent cotranslational protein targeting to membrane; Major pathway of rRNA processing in the nucleolus and cytosol; GTP hydrolysis and joining of the 60S ribosomal subunit; Nonsense Mediated Decay (NMD) independent of the Exon Junction Complex (EJC); Nonsense Mediated Decay (NMD) enhanced by the Exon Junction Complex (EJC)		6	0	1.897	1.474	1.65	0.432398	0.878121	0.929094	50.25	56.33	80.42	50	109	86	154.9	87.94	20.49	22.57	83.75
FALSE	High	Master Protein	I3LPH5	G3BP stress granule assembly factor 2 OS=Sus scrofa OX=9823 GN=G3BP2 PE=1 SV=2	0.001	FALSE	3.921	3	1	1	12	1	481	54	5.55	0	1	cell organization and biogenesis;stress response	cytosol;other cell component	nucleic acid binding activity	Pf00076, Pf02136	100621975	ENSSSCG00000022940	G3BP2	I3LPH5			0	0	0.713	0.899	0.951	0.990753	0.982782	0.923971	55.13	83.21	56.97	118.9	80	85.4	115.7	39.39	44.12	83.15	53.55	342881	286349	419096
FALSE	High	Master Protein	A0A287BKR6	Clathrin interactor 1 OS=Sus scrofa OX=9823 GN=CLINT1 PE=1 SV=1	0.001	FALSE	3.909	3	1	1	9	1	625	68.3	6.42	0	1	transport	other membranes;ER/Golgi		Pf01417		ENSSSCG00000017047	CLINT1	A0A287BKR6			0	0	1.143	1.956	1.273	0.91114	0.764931	0.998616	106.67	111.43	101.4	94.8	66.3	127.3	111.7	80.69	95.11	93.81	94.29	1.6272e+06	1.63757e+06	1.08112e+06
FALSE	High	Master Protein	A0A286ZSM1	Very-long-chain (3R)-3-hydroxyacyl-CoA dehydratase OS=Sus scrofa OX=9823 GN=HACD1 PE=3 SV=1	0.001	FALSE	3.907	5	1	1	5	1	288	32.2	9	0	1	other metabolic processes	other membranes;ER/Golgi	other molecular function	Pf04387		ENSSSCG00000038007	HACD1	A0A286ZSM1	Synthesis of very long-chain fatty acyl-CoAs		1	0	0.589	0.458	1.42	0.923872	0.731767	0.98252	79.78	90.88	96.35	112.6	77.5	47.8	162.2	63.73	56.58	111.02	73.74	117529	233959	90990.6
FALSE	High	Master Protein	A0A5G2QTM2	Prostaglandin E synthase 3 OS=Sus scrofa OX=9823 GN=PTGES3 PE=1 SV=1	0.001	FALSE	3.902	9	1	1	4	1	139	16.5	4.81	0	1				Pf04969	100155956	ENSSSCG00000000406	PTGES3	A0A5G2QTM2			0	0	1.722	1.19	1.211	0.582688	0.948918	0.980613	102.2	91.43	90.85	71.9	152.6	73.1	102.5	64.85	63.16	86.58	56.01	234678	425734	583429
FALSE	High	Master Protein	F2Z5E2	SERPIN domain-containing protein OS=Sus scrofa OX=9823 GN=SERPINC1 PE=3 SV=2	0.001	FALSE	3.879	4	1	1	1	1	417	47.2	7.05	0	1	stress response;other biological processes	non-structural extracellular	enzyme regulator activity;other molecular function	Pf00079		ENSSSCG00000015493	SERPINC1	F2Z5E2			0	0	0.457	1.264	1.597	0.748506	0.92567	0.95103	79.92	84.76	92.75	78	35.6	99.7	186.7	71.86	31.42	29.04	50.44	71268.7	331148
FALSE	High	Master Protein	A0A287A2Q7	Collagen type II alpha 1 chain OS=Sus scrofa OX=9823 GN=COL2A1 PE=1 SV=1	0.001	FALSE	3.877	1	1	1	11	1	1417	134.2	8.37	11.5	1			extracellular structural activity	Pf01391, Pf01410		ENSSSCG00000025523	COL2A1	A0A287A2Q7			0	0	0.739	0.934	0.626	0.923872	0.982819	0.514346	99.86	118.68	134.27	150	74.5	105.5	70.1	73.18	107.99	172.93	123.6	2.69258e+07	3.11784e+07	6.75493e+06
FALSE	High	Master Protein	A0A287BAJ4	Zinc finger protein 207 OS=Sus scrofa OX=9823 GN=ZNF207 PE=1 SV=2	0.001	FALSE	3.866	3	1	1	3	1	465	49.6	9.01	0	1						ENSSSCG00000017732	ZNF207	A0A287BAJ4			0	0	0.899	1.264	1.255	0.980186	0.92567	0.98252	111.65	108.22	115.17	139.5	65.7	132.7	62.1	78.03	70.39	79.45	110.16	634618	1.17751e+06	732683
FALSE	High	Master Protein	A0A287BA24	Glycine cleavage system H protein OS=Sus scrofa OX=9823 GN=GCSH PE=3 SV=1	0.001	FALSE	3.861	6	1	1	2	1	173	18.8	4.96	0	1	protein metabolism;other metabolic processes	mitochondrion;other cell component		Pf01597		ENSSSCG00000040203	GCSH	A0A287BA24	Glycine degradation		2	0	0.43	0.175	0.454	0.543001	0.0652218	0.108054	126.85	118.84	120.87	184.2	109.1	32.3	74.3	106.92	80.42	68.1	58.23	255870	2.43042e+06	4.75683e+06
FALSE	High	Master Protein	A0A5G2R4W7	Succinate--CoA ligase [ADP/GDP-forming] subunit alpha, mitochondrial OS=Sus scrofa OX=9823 GN=SUCLG1 PE=3 SV=1	0.001	FALSE	3.854	4	1	1	2	1	335	35.5	9.17	0	1	other metabolic processes	mitochondrion	other molecular function	Pf00549, Pf02629		ENSSSCG00000008247	SUCLG1	A0A5G2R4W7			0	0	0.191	0.046	0.783	0.0196812	2.2533e-05	0.79823	1.14	100	0	198.1	37.8	9	155.1		1.08	161.25
FALSE	High	Master Protein	F1SED0	Acyl-CoA dehydrogenase short/branched chain OS=Sus scrofa OX=9823 GN=ACADSB PE=1 SV=4	0.001	FALSE	3.831	3	1	1	2	1	431	47.2	8.09	0	1		mitochondrion	other molecular function	Pf00441, Pf02770, Pf02771	100154810	ENSSSCG00000010723	ACADSB	F1SED0; ssc:100154810			0	0	1.386	0.481	3.137	0.692275	0.76344	0.406747	125.19	104.87	102.93	33.6	137.3	28.9	200.2	123.14	76.53	77.41	82.5		76612.8	46100.2
FALSE	High	Master Protein	F1SMW9	26S proteasome non-ATPase regulatory subunit 1 OS=Sus scrofa OX=9823 GN=PSMD1 PE=1 SV=3	0.001	FALSE	3.818	2	1	1	1	1	953	105.7	5.39	0	1	protein metabolism;other metabolic processes;other biological processes	nucleus;other cell component	enzyme regulator activity	Pf01851, Pf13646, Pf18004	100153828	ENSSSCG00000016272	PSMD1	F1SMW9; ssc:100153828	Antigen processing: Ubiquitination & Proteasome degradation; Cdc20:Phospho-APC/C mediated degradation of Cyclin A; Separation of Sister Chromatids; Autodegradation of Cdh1 by Cdh1:APC/C; APC/C:Cdc20 mediated degradation of Securin; APC/C:Cdh1 mediated degradation of Cdc20 and other APC/C:Cdh1 targeted proteins in late mitosis/early G1; CDK-mediated phosphorylation and removal of Cdc6; Neutrophil …		47	0	0.559	0.317	1.704	0.889545	0.399687	0.929094	122.5	88.45	99.57	157.8	51.3	49.9	141	73.93	111.89		80.26
FALSE	High	Master Protein	P21753	Thymosin beta-10 OS=Sus scrofa OX=9823 GN=TMSB10 PE=1 SV=2	0.001	FALSE	3.805	36	1	1	2	1	42	4.8	6.67	0	1	cell organization and biogenesis;other biological processes	cytoskeleton;other cell component	cytoskeletal activity	Pf01290	100037998	ENSSSCG00005026094; ENSSSCG00025069121; ENSSSCG00030010611; ENSSSCG00035002288; ENSSSCG00045032257; ENSSSCG00050026180; ENSSSCG00055024901; ENSSSCG00065047592; ENSSSCG00065048143; ENSSSCG00070029092	TMSB10	A1XQV2; P21753; ssc:100037998			0	0	2.202	4.864	2.078	0.148758	0.0983047	0.577402	130.54	121.71	136.32	37.3	82.2	181.6	98.9	126.22	71.8		131.14	1.51205e+06	1.06403e+07	6.27919e+06
FALSE	High	Master Protein	A0A287AHE4	Integrin subunit alpha 7 OS=Sus scrofa OX=9823 GN=ITGA7 PE=3 SV=2	0.001	FALSE	3.793	1	1	1	2	1	1125	122.9	6.8	0	1	cell adhesion;signal transduction	plasma membrane;other membranes		Pf01839, Pf08441		ENSSSCG00000036237	ITGA7	A0A287AHE4			0	0	0.01	1.63	2.676	1.82187e-16	0.84316	0.655055		105.17	92.22	64.5		105.2	230.3	93.49			87.28		55623.4
FALSE	High	Master Protein	A0A287AJS8	Ig-like domain-containing protein OS=Sus scrofa OX=9823 GN=SLA-2 PE=1 SV=1	0.001	FALSE	3.79	2	1	1	12	1	361	40.2	5.49	0	1	other biological processes	other membranes		Pf00129, Pf06623, Pf07654		ENSSSCG00000001229	LOC100513601	A0A287AJS8			0	0	1.386	0.534	1.195	0.777114	0.80682	0.965327	72.99	101.63	87.77	117.6	143.6	45.1	93.7	53.2	49.82	94.39	67.43		57553.4	466832
FALSE	High	Master Protein	A0A480U8W8	YTH N6-methyladenosine RNA binding protein 3 OS=Sus scrofa OX=9823 GN=YTHDF3 PE=1 SV=1	0.001	FALSE	3.763	3	1	1	2	1	588	64.4	8.24	0	1			nucleic acid binding activity	Pf04146		ENSSSCG00000033144	YTHDF3	A0A480U8W8			0	0	1.34	0.771	0.52	0.715033	0.933672	0.389963	40.04	122.46	53.28	121.1	162.3	53.7	62.9	54.96		143.62		529146	416481	290462
FALSE	High	Master Protein	A0A5G2R367	Lamin B1 OS=Sus scrofa OX=9823 GN=LMNB1 PE=1 SV=1	0.001	FALSE	3.748	2	1	1	2	1	545	61.8	5.38	0	1		cytoskeleton		Pf00038, Pf00932		ENSSSCG00000014248	LMNB1	A0A5G2R367			0	0	2.906	1.905	4.666	0.0857993	0.782701	0.0189615	114.84	109.2	121.16	41.6	105.1	81	172.2	96.46	23.32	44.16	120.17	1.14069e+06
FALSE	High	Master Protein	F1SSR4	Uncharacterized protein OS=Sus scrofa OX=9823 GN=IVD PE=1 SV=3	0.001	FALSE	3.702	3	1	1	5	1	454	49.4	7.61	0	1	other metabolic processes	mitochondrion	other molecular function	Pf00441, Pf02770, Pf02771		ENSSSCG00000004774	IVD	F1SSR4			0	0	0.416	0.198	0.852	0.582714	0.105422	0.831476	118.43	112.84	129.48	148.1	53.2	47.5	151.2	109.87	80.73	56.13	92.64
FALSE	High	Master Protein	F1S5M9	Adducin 3 OS=Sus scrofa OX=9823 GN=ADD3 PE=4 SV=2	0.001	FALSE	3.692	2	1	1	5	1	671	75	6.81	0	1	cell organization and biogenesis	plasma membrane;other membranes;cytoskeleton;other cell component	cytoskeletal activity	Pf00596		ENSSSCG00000010621	ADD3	F1S5M9			0	0	0.573	0.454	1.301	0.910632	0.720642	0.998616	141.35	120.38	123.58	196.7	50.1	66.3	86.8	66.12	130.01	141.88	125.36		885723	813217
FALSE	High	Master Protein	A0A5G2QG69	Tetratricopeptide repeat domain 1 OS=Sus scrofa OX=9823 GN=TTC1 PE=1 SV=1	0.001	FALSE	3.69	3	1	1	9	1	345	39.7	5.25	3.29	1		cytosol		Pf00515, Pf13181		ENSSSCG00000040528	TTC1	A0A5G2QG69			0	0	1.1	1.562	0.928	0.936008	0.851967	0.923971	66.86	88.58	88.95	95.5	105.1	123	76.4	71.24	34.53	65.03	69.77		1.45185e+06	2.64451e+06
FALSE	High	Master Protein	I3LPE1	Chromosome 12 open reading frame 45 OS=Sus scrofa OX=9823 GN=C12orf45 PE=4 SV=2	0.001	FALSE	3.673	6	1	1	1	1	186	20.1	4.53	1.63	1				Pf15370	100623156	ENSSSCG00000027792	NOPCHAP1	I3LPE1; ssc:100623156			0	0	2.151	0.421	0.598	0.210832	0.662594	0.376333	136.38	127.28	140.91	111.6	181.1	46.9	60.4	101.44	121.67	7.34	122.58	1.31094e+06	2.50885e+06
FALSE	High	Master Protein	F1S1Y6	Sodium channel protein OS=Sus scrofa OX=9823 GN=SCN7A PE=3 SV=3	0.001	FALSE	3.666	1	1	1	12	1	1638	188.3	8.18	0	1	transport;other biological processes	plasma membrane;other membranes	transporter activity	Pf00520, Pf06512		ENSSSCG00000015914	SCN7A	F1S1Y6			0	0	1.15	1.977	0.776	0.923872	0.75896	0.77753	71.17	121.29	89.05	71	87.7	186.2	55.1	67.38	55.6	74.28	73.42	868683	1.12862e+06	2.26108e+06
FALSE	High	Master Protein	A0A286ZUD5	SNARE-associated protein Snapin OS=Sus scrofa OX=9823 GN=SNAPIN PE=1 SV=1	0.001	FALSE	3.642	10	1	1	4	1	136	14.9	9.31	0	1	cell-cell signaling;cell organization and biogenesis;protein metabolism;other metabolic processes;transport;other biological processes	other membranes;cytosol;cytoskeleton;ER/Golgi;other cell component	other molecular function	Pf14712	100154273	ENSSSCG00000034159	SNAPIN	A0A286ZUD5; ssc:100154273	Golgi Associated Vesicle Biogenesis		1	0	3.22	2.652	1.437	0.074491	0.528373	0.980613	10.2	16.49	63.99	48.1	155	127.7	69.2		43.89	68.39	108.44
FALSE	High	Master Protein	A0A286ZS27	Cyclin dependent kinase 2 OS=Sus scrofa OX=9823 GN=CDK2 PE=1 SV=1	0.001	FALSE	3.627	7	1	1	1	1	208	22.9	8.87	0	1			other molecular function	Pf00071		ENSSSCG00000037597	CDK2	A0A286ZS27			0	0	0.465	0.405	1.993	0.750221	0.625428	0.881018	105.53	105.14	139.82	76.8	27.5	31.1	264.6	125.31	108.6	76.19	97.55	129539		80961.5
FALSE	High	Master Protein	A0A5G2QLB9	UDP-glucose glycoprotein glucosyltransferase 1 OS=Sus scrofa OX=9823 GN=UGGT1 PE=1 SV=1	0.001	FALSE	3.605	1	1	1	4	1	1448	164.8	5.91	1.63	1	protein metabolism;other metabolic processes	ER/Golgi	other molecular function	Pf06427, Pf18400, Pf18401, Pf18402, Pf18403, Pf18404		ENSSSCG00000015857	UGGT1	A0A5G2QLB9			0	0	0.669	0.275	0.751	0.953297	0.289903	0.720623	89.38	121.4	126.11	113.7	145	17.5	123.7	85.35	72.75	125.51	93.04	138779	253182
FALSE	High	Master Protein	A0A287B4Y0	Uncharacterized protein OS=Sus scrofa OX=9823 GN=BORCS7 PE=4 SV=2	0.001	FALSE	3.603	7	1	1	9	1	139	15.2	7.83	0	1		other membranes;cytosol;other cytoplasmic organelle		Pf16088	100157047	ENSSSCG00000038633	BORCS7	A0A287B4Y0			0	0	1.368	2.358	0.623	0.707748	0.6155	0.589906	116.09	105.23	119.8	83.2	91.5	196.2	29	101.73	75.63	43.91	125.79	824885	1.50495e+06
FALSE	High	Master Protein	F1RMW0	Zinc finger protein 428 OS=Sus scrofa OX=9823 GN=ZNF428 PE=1 SV=2	0.001	FALSE	3.597	6	1	1	5	1	275	29.6	4.34	0	1						ENSSSCG00000003059	ZNF428	F1RMW0			0	0	0.791	0.925	0.611	0.974453	0.982819	0.41142	113.98	96.47	112.22	138.7	80.4	116.5	64.4	73.62	64.52	50.93	101.03	1.92226e+06	1.95703e+06	1.44008e+06
FALSE	High	Master Protein	K7GLS1	Versican OS=Sus scrofa OX=9823 GN=VCAN PE=1 SV=2	0.001	FALSE	3.594	0	1	1	4	1	3382	369.3	4.53	0	1	cell adhesion	non-structural extracellular	other molecular function	Pf00008, Pf00059, Pf00084, Pf00193, Pf07686		ENSSSCG00000014136	VCAN	K7GLS1			0	0	1.012	2.06	0.01	0.923872	0.731767	2.15434e-16	86.5	78.39		105	108.6	186.3		43.32	70.43	59.64		372671	467551	470745
FALSE	High	Master Protein	I3L7Y1	Ribosomal protein L26 OS=Sus scrofa OX=9823 GN=RPL26 PE=1 SV=1	0.001	FALSE	3.579	6	1	1	1	1	145	17.2	10.55	0	1	cell cycle OR cell proliferation;protein metabolism;RNA metabolism OR transcription;other metabolic processes;stress response;signal transduction;other biological processes	cytosol;translational apparatus;nucleus	nucleic acid binding activity;other molecular function	Pf00467, Pf16906	100627662	ENSSSCG00000028850	RPL26	I3L7Y1; ssc:100627662	L13a-mediated translational silencing of Ceruloplasmin expression; SRP-dependent cotranslational protein targeting to membrane; GTP hydrolysis and joining of the 60S ribosomal subunit; Nonsense Mediated Decay (NMD) independent of the Exon Junction Complex (EJC); Nonsense Mediated Decay (NMD) enhanced by the Exon Junction Complex (EJC); Major pathway of rRNA processing in the nucleolus and cytosol		6	0	0.819	1.027	2.642	0.992452	0.982819	0.631945	59.79	59.56	59.5	71.2	60.5	73.1	195.2	55.82	63.24	19.16	24.44	106816	399163	250111
FALSE	High	Master Protein	A0A5G2RAT5	Uncharacterized protein OS=Sus scrofa OX=9823 GN=BOLA3 PE=1 SV=1	0.001	FALSE	3.563	3	1	1	8	1	221	23.3	11.34	0	1				Pf01722		ENSSSCG00000040854	BOLA3	A0A5G2RAT5			0	0	0.427	0.629	2.538	0.628547	0.870138	0.568009	106.33	84.54	142.39	90.4	29.9	50.5	229.3	42.07	112.42	193.08	118.82	468365	506595	619645
FALSE	High	Master Protein	A0A287A3Z3	Transcription elongation factor A2 OS=Sus scrofa OX=9823 GN=TCEA2 PE=4 SV=1	0.001	FALSE	3.538	3	1	1	1	1	313	34.9	9.44	0	1	RNA metabolism OR transcription;other metabolic processes;other biological processes	nucleus	nucleic acid binding activity;other molecular function	Pf01096, Pf07500, Pf08711		ENSSSCG00000036804	TCEA2	A0A287A3Z3			0	0	1.105	1.778	1.586	0.869085	0.80682	0.95103	92.95	95.02	89.38	89.6	74.1	128.8	107.4	74.06	78.59	80.94	65.94	50006.8	151086	146815
FALSE	High	Master Protein	A0A287B283	LanC like 1 OS=Sus scrofa OX=9823 GN=LANCL1 PE=1 SV=2	0.001	FALSE	3.537	3	1	1	3	1	411	46.6	7.75	0	1	other metabolic processes;other biological processes		signal transduction activity or receptor binding;other molecular function	Pf05147		ENSSSCG00000016158	LANCL1	A0A287B283			0	0	0.84	0.517	3.056	0.990753	0.792768	0.248918	104.28	90.05	86.35	55.9	43.3	39	261.8	74.22	89.01	62.6	55.48	153643	198934	488593
FALSE	High	Master Protein	Q29048	V-type proton ATPase catalytic subunit A OS=Sus scrofa OX=9823 GN=ATP6V1A PE=2 SV=2	0.001	FALSE	3.521	3	1	1	2	1	617	68.3	5.58	0	1	other metabolic processes;transport;other biological processes	plasma membrane;other membranes;cytosol	transporter activity;other molecular function	Pf00006, Pf02874, Pf16886	445531		ATP6V1A	Q29048; ssc:445531			0	0	0.01	0.01	0.425	1.82187e-16	1.19313e-16	0.199034			88.73	280.6			119.4	84.66				780615	411781
FALSE	High	Master Protein	Q9GMB0	Dolichyl-diphosphooligosaccharide--protein glycosyltransferase subunit 1 OS=Sus scrofa OX=9823 GN=RPN1 PE=1 SV=1	0.001	FALSE	3.499	2	1	1	1	1	608	68.7	6.55	0	1	protein metabolism;other metabolic processes	other membranes;ER/Golgi;other cell component		Pf04597	397606		RPN1	Q9GMB0; ssc:397606			0	0	0.3	0.01	1.401	0.257478	1.19313e-16	0.980613	65.08		113.4	134.6	40.4		225	56.84			79.51
FALSE	High	Master Protein	A0A287A792	Solute carrier family 7 member 6 opposite strand OS=Sus scrofa OX=9823 GN=SLC7A6OS PE=4 SV=1	0.002	FALSE	3.49	4	1	1	6	1	311	35.1	4.45	0	1	developmental processes;other biological processes	nucleus;other cell component		Pf08574		ENSSSCG00000033167	SLC7A6OS	A0A287A792			0	0	0.632	1.079	0.74	0.884134	0.97724	0.704838	46.12	67.94	109.28	113	73.3	127.4	86.2	50.74	37.22	62.73	97.66	1.23195e+06	1.41775e+06	1.29864e+06
FALSE	High	Master Protein	A0A287A6P1	Gelsolin OS=Sus scrofa OX=9823 GN=GSN PE=4 SV=2	0.002	TRUE	3.48	2	1	1	2	1	780	85.6	6.47	0	1	cell organization and biogenesis;protein metabolism;other metabolic processes;stress response;transport;other biological processes	non-structural extracellular;plasma membrane;other membranes;cytosol;cytoskeleton;nucleus;other cell component	cytoskeletal activity;other molecular function	Pf00626		ENSSSCG00000037508	GSN	A0A287A6P1	Neutrophil degranulation; Caspase-mediated cleavage of cytoskeletal proteins		2	0	0.908	0.44	1.558	0.990753	0.693529	0.929094	86.73	74.7	108.65	100.9	94.1	47.9	157.1	67.8	68.59	24.09	92.21	516157
FALSE	High	Master Protein	A0A286ZIT3	Thioredoxin domain-containing protein OS=Sus scrofa OX=9823 GN=TMX4 PE=1 SV=1	0.002	FALSE	3.462	3	1	1	1	1	349	38.4	4.36	0	1		other membranes		Pf00085		ENSSSCG00000021353	TMX4	A0A286ZIT3			0	0	100	100	100	1.82187e-16	1.19313e-16	2.15434e-16					23.8	92.9	283.3				114.63
FALSE	High	Master Protein	F1SD45	cAMP-dependent protein kinase catalytic subunit alpha OS=Sus scrofa OX=9823 GN=PRKACA PE=3 SV=1	0.002	FALSE	3.451	3	1	1	1	1	351	40.6	8.79	0	1	protein metabolism;other metabolic processes;signal transduction;other biological processes	nucleus;other cell component	kinase activity;other molecular function	Pf00069	397652	ENSSSCG00000013771	PRKACA	F1SD45; ssc:397652			0	0	0.711	0.01	1.358	0.955526	1.19313e-16	0.977696	45.56		66.45	120.9	86		193.1	63.21	12.13		47.32
FALSE	High	Master Protein	I3LEN0	Uncharacterized protein OS=Sus scrofa OX=9823 GN=COPS9 PE=1 SV=1	0.002	FALSE	3.448	35	1	1	2	1	57	6.2	3.83	0	1	other biological processes			Pf15004	100624870	ENSSSCG00000020790	COPS9	I3LEN0; ssc:100624870			0	0	0.65	0.84	1.1	0.923872	0.970417	0.960043	121.58	97.17	55.35	133.6	48.4	87.4	130.7	61.29	117.24	68.56	32.94	317467	1.5045e+06	1.18277e+06
FALSE	High	Master Protein	A0A5G2Q9H8	Ras related GTP binding C OS=Sus scrofa OX=9823 GN=RRAGC PE=1 SV=1	0.002	FALSE	3.445	11	1	1	11	1	103	12	5.91	0	1	other biological processes	nucleus	other molecular function		100513990	ENSSSCG00000003648	RRAGC	A0A5G2Q9H8; ssc:100513990			0	0	0.994	1.386	0.926	0.980186	0.891153	0.923971	57.69	69.6	74.87	105.1	94.2	107.9	92.7	41.45	28.63	61.62	65.28	1.5305e+06	1.42853e+06	1.93295e+06
FALSE	High	Master Protein	A0A5G2QPG5	ZnF_CDGSH domain-containing protein OS=Sus scrofa OX=9823 GN=CISD1 PE=4 SV=1	0.002	FALSE	3.413	11	1	1	1	1	135	15	9.44	0	1		other membranes;mitochondrion	other molecular function	Pf09360, Pf10660		ENSSSCG00000035762	CISD1	A0A5G2QPG5			0	0		100	100		1.19313e-16	2.15434e-16						89.8	310.2			79	137.58
FALSE	High	Master Protein	F1RLQ9	Tripeptidyl peptidase 2 OS=Sus scrofa OX=9823 GN=TPP2 PE=1 SV=4	0.002	FALSE	3.407	1	1	1	1	1	1173	130.2	6.27	0	1	protein metabolism		other molecular function	Pf00082, Pf12580		ENSSSCG00000009528	TPP2	F1RLQ9			0	0	0.912	0.01	2.317	0.95839	1.19313e-16	0.831476	107.43		105.37	125.6	114.6		159.7	74.63	3.13		83.64	47241.9	185968
FALSE	High	Master Protein	A0A5G2QAQ3	Syntaxin binding protein 1 OS=Sus scrofa OX=9823 GN=STXBP1 PE=1 SV=1	0.002	FALSE	3.4	3	1	1	4	1	578	66	6.84	0	1	transport			Pf00995		ENSSSCG00000005617	STXBP1	A0A5G2QAQ3			0	0	0.362	0.463	0.457	0.394909	0.741938	0.0854179	93.78	93.32	93.35	172.9	68	80	79	86.91	21.07		1.02	4.47267e+06	2.82963e+06	1.39193e+06
FALSE	High	Master Protein	A0A287B8Y8	SAFB like transcription modulator OS=Sus scrofa OX=9823 GN=SLTM PE=1 SV=1	0.002	FALSE	3.395	3	1	1	4	1	648	71.3	5.54	4.19	1			nucleic acid binding activity	Pf00076, Pf02037		ENSSSCG00000004592	SLTM	A0A287B8Y8			0	0	0.557	1.159	0.533	0.794225	0.959885	0.230575	129.21	115.9	124.03	164.6	50.7	126.1	58.6	83.17	99.83	113.3	122.52	2.08798e+06	2.54725e+06	1.30735e+06
FALSE	High	Master Protein	I3L825	BLOC-1-related complex subunit 6 OS=Sus scrofa OX=9823 GN=BORCS6 PE=1 SV=1	0.002	FALSE	3.392	4	1	1	3	1	354	37.3	5.44	0	1	other biological processes	cytosol	other molecular function	Pf10157		ENSSSCG00000028788	BORCS6	I3L825			0	0	0.677	1.018	1.848	0.968918	0.982819	0.908878	95.78	103.31	118.45	65.8	43.6	59.9	230.7	85.52	38.28	129.56	79.26	641097	1.25886e+06	260040
FALSE	High	Master Protein	A0A5G2RA00	Pleckstrin homology like domain family B member 1 OS=Sus scrofa OX=9823 GN=PHLDB1 PE=4 SV=1	0.002	FALSE	3.365	1	1	1	2	1	1591	173.8	9.09	0	1				Pf00169		ENSSSCG00000024578	PHLDB1	A0A5G2RA00			0	0	0.343	0.4	0.01	0.432021	0.6155	2.15434e-16	44.95	80.63		249.8	85.6	64.7		45.56	27.6	70.95		439747	381688
FALSE	High	Master Protein	A0A5G2QI59	Calponin-homology (CH) domain-containing protein OS=Sus scrofa OX=9823 GN=SMTN PE=1 SV=1	0.002	FALSE	3.364	2	1	1	1	1	910	98.7	9.03	0	1				Pf00307, Pf12510		ENSSSCG00000010017	SMTN	A0A5G2QI59			0	0	1.673	0.699	1.989	0.470925	0.902559	0.913077	68.81	94.7	76.87	74	119	58	149	66.44	11.77	152.81	2.7	315608	113849
FALSE	High	Master Protein	A0A5G2RBD3	Keratin 18 OS=Sus scrofa OX=9823 GN=KRT18 PE=1 SV=1	0.002	FALSE	3.353	2	1	1	7	1	423	47.4	5.38	5.06	1	cell organization and biogenesis;transport;signal transduction;other biological processes	cytosol;cytoskeleton;other cell component	other molecular function	Pf00038		ENSSSCG00000000253	KRT18	A0A5G2RBD3	Formation of the cornified envelope		2	0	1.284	1.466	1.734	0.826833	0.878552	0.923971	88.26	128.92	92.55	92.2	112.6	51.7	143.5	63.37	61.16	128.18	59.88	1.21351e+06	1.16644e+06
FALSE	High	Master Protein	M3UZ54	Monocarboxylate transporter 1 OS=Sus scrofa OX=9823 GN=SLC16A1 PE=1 SV=1	0.002	FALSE	3.343	2	1	1	2	1	501	54.2	8.21	0	1	cell cycle OR cell proliferation;cell organization and biogenesis;other metabolic processes;transport;other biological processes	plasma membrane;other membranes;cytoskeleton;other cell component	transporter activity	Pf07690		ENSSSCG00000006771	SLC16A1	M3UZ54	Pyruvate metabolism; Basigin interactions; Proton-coupled monocarboxylate transport		3	0	0.208	0.221	2.085	0.0357903	0.152055	0.866003	81.17	57.32	72.79	113.8	23.6	25.2	237.3	58.57		30.81	51.1		114860
FALSE	High	Master Protein	F1RX68	Serine/threonine-protein phosphatase OS=Sus scrofa OX=9823 GN=PPP2CB PE=3 SV=4	0.002	FALSE	3.342	4	1	1	3	1	287	32.9	6.04	0	1	protein metabolism;other metabolic processes	other cell component	other molecular function	Pf00149		ENSSSCG00000015842	PPP2CB	F1RX68			0	0	0.988	0.731	2.61	0.968591	0.921526	0.359434	68.74	70.87	64.63	75.1	74.1	54.9	195.9	60.99	4.31		13
FALSE	High	Master Protein	I3LGH0	Integrin beta-1-binding protein 2 OS=Sus scrofa OX=9823 GN=ITGB1BP2 PE=4 SV=2	0.002	FALSE	3.34	5	1	1	1	1	342	37.5	5.02	0	1	signal transduction	cytoskeleton	other molecular function	Pf04968, Pf04969		ENSSSCG00000022209	ITGB1BP2	I3LGH0			0	0
FALSE	High	Master Protein	I3L9X0	Coronin OS=Sus scrofa OX=9823 GN=CORO6 PE=3 SV=3	0.002	FALSE	3.33	2	1	1	2	1	470	52.6	6.07	0	1				Pf00400, Pf08953, Pf12894, Pf16300		ENSSSCG00000017792	CORO6	I3L9X0			0	0	0.01	0.01	2.825	1.82187e-16	1.19313e-16	0.529202			112.16	104.6			295.4	85.32
FALSE	High	Master Protein	A0A287BP50	Thioredoxin like 1 OS=Sus scrofa OX=9823 GN=TXNL1 PE=1 SV=1	0.002	FALSE	3.328	6	1	1	2	1	285	31.9	4.89	0	1		other cell component		Pf00085, Pf06201		ENSSSCG00000004537	TXNL1	A0A287BP50			0	0	0.28	0.316	0.577	0.257305	0.397152	0.505474	41.27	37.71	121.7	184.1	51.6	58.1	106.2	45.85	29	40.96	109.11			196264
FALSE	High	Master Protein	F1RUV5	Pyruvate carboxylase OS=Sus scrofa OX=9823 GN=PC PE=1 SV=4	0.002	FALSE	3.303	1	1	1	1	1	1110	121.5	7.27	0	1	other metabolic processes;other biological processes	mitochondrion;other cell component	other molecular function	Pf00289, Pf00364, Pf00682, Pf02436, Pf02785, Pf02786		ENSSSCG00000012926	PC	F1RUV5	Gluconeogenesis; Biotin transport and metabolism		2	0
FALSE	High	Master Protein	A0A5G2R9D6	Peroxiredoxin OS=Sus scrofa OX=9823 GN=PRDX5 PE=1 SV=1	0.002	FALSE	3.293	11	1	1	1	1	157	16.7	5.99	0	1	other biological processes	other cytoplasmic organelle	other molecular function	Pf08534		ENSSSCG00000013030	PRDX5	A0A5G2R9D6			0	0
FALSE	High	Master Protein	A0A287AL51	Ig-like domain-containing protein OS=Sus scrofa OX=9823 PE=4 SV=1	0.002	FALSE	3.285	9	1	1	2	1	121	12.9	8.48	0	1				Pf07686							0	0	0.01	0.872	2.351	1.82187e-16	0.97724	0.720623		157.45	36.74	86.8		92.8	220.5	35.94		116.62	16.53	237142
FALSE	High	Master Protein	A0A5G2Q9K4	Dynein light chain roadblock OS=Sus scrofa OX=9823 GN=DYNLRB1 PE=1 SV=1	0.002	FALSE	3.281	16	1	1	8	1	99	11.4	8.47	0	1	other biological processes	cytoskeleton;other cell component	other molecular function	Pf03259		ENSSSCG00000037510	DYNLRB1	A0A5G2Q9K4			0	0	1.245	1.494	1.495	0.876077	0.870933	0.95103	51.9	49.15	48.16	75.7	97.9	113.2	113.2	47.88	26.08	22.81	17.88	649251	1.34869e+06	1.0063e+06
FALSE	High	Master Protein	F1RZQ8	LEM domain containing 2 OS=Sus scrofa OX=9823 GN=LEMD2 PE=1 SV=3	0.002	FALSE	3.266	4	1	1	4	1	444	49.8	9.29	0	1	cell organization and biogenesis;other biological processes	other membranes;nucleus		Pf03020		ENSSSCG00000001520	LEMD2	F1RZQ8			0	0	0.63	0.801	0.654	0.926831	0.950519	0.529202	70.66	78.37	92.34	148.4	75.3	98.8	77.5	48.88	27.27	127.08	91.93	932836	1.19498e+06	1.08236e+06
FALSE	High	Master Protein	A0A287AUH4	Eukaryotic translation initiation factor 2A OS=Sus scrofa OX=9823 GN=EIF2A PE=1 SV=1	0.002	FALSE	3.265	3	1	1	2	1	585	65.1	8.84	0	1	protein metabolism;other metabolic processes	cytosol;translational apparatus	translation activity;nucleic acid binding activity	Pf08662		ENSSSCG00000011710	EIF2A	A0A287AUH4			0	0	0.653	0.942	1.046	0.955526	0.985872	0.929094	74.71	93.77	120.44	102.7	64.6	95.6	137.1	55.33	97.07	117.31	124.95	288487	796018	537861
FALSE	High	Master Protein	A0A286ZKH8	Sorting nexin 12 OS=Sus scrofa OX=9823 GN=SNX12 PE=1 SV=1	0.003	FALSE	3.25	6	1	1	1	1	160	18.6	7.97	0	1			other molecular function	Pf00787		ENSSSCG00000012400	SNX12	A0A286ZKH8			0	0
FALSE	High	Master Protein	F1RW89	Electron transfer flavoprotein-ubiquinone oxidoreductase OS=Sus scrofa OX=9823 GN=ETFDH PE=1 SV=3	0.003	FALSE	3.247	2	1	1	4	1	568	63.1	7.28	0	1	other metabolic processes	other membranes	other molecular function	Pf01946, Pf05187	100515785	ENSSSCG00000008877	ETFDH	F1RW89			0	0	0.423	1.009	1.316	0.644005	0.982819	0.983747	84.15	102.23	112.79	83.2	35.2	84	197.6	80.28	27.17		74.24
FALSE	High	Master Protein	F1SHF6	HECT domain E3 ubiquitin protein ligase 1 OS=Sus scrofa OX=9823 GN=HECTD1 PE=1 SV=3	0.003	FALSE	3.243	0	1	1	1	1	2139	236	5.48	0	1	protein metabolism;other metabolic processes;developmental processes;other biological processes		other molecular function	Pf06701, Pf07738, Pf12796, Pf18410		ENSSSCG00000001971	HECTD1	F1SHF6	Antigen processing: Ubiquitination & Proteasome degradation		1	0	1.143	1.759	0.886	0.826833	0.808844	0.913077	23.38	42.56	38.26	83.5	95.5	147	74	2.76	37.13	113.85	93.96			90995.8
FALSE	High	Master Protein	F1SCM9	Thyroid hormone receptor interactor 10 OS=Sus scrofa OX=9823 GN=TRIP10 PE=4 SV=2	0.003	FALSE	3.243	2	1	1	4	1	546	62.6	5.36	0	1	cell organization and biogenesis;transport;signal transduction	plasma membrane;other membranes;cytoskeleton;other cytoplasmic organelle;other cell component		Pf00018, Pf00611	100520177	ENSSSCG00000013554	TRIP10	F1SCM9; ssc:100520177			0	0	0.957	1.72	0.843	0.990753	0.821372	0.83744	116.77	120.97	124.35	107.1	102.5	100.1	90.3	94.54	42.06	108.9	49.82	3.39307e+06	3.38454e+06
FALSE	High	Master Protein	A0A287BBZ8	Myosin light chain kinase, smooth muscle OS=Sus scrofa OX=9823 GN=MYLK PE=1 SV=2	0.003	FALSE	3.23	1	1	1	1	1	1957	213.8	6.09	0	1	protein metabolism;other metabolic processes		kinase activity;other molecular function	Pf00041, Pf00069, Pf07679, Pf16620		ENSSSCG00000011867	MYLK	A0A287BBZ8			0	0	5.136	0.01	9.6	9.68548e-05	1.19313e-16	1.18458e-07	0		87.4	25.4	130.6		244				72.79	308761
FALSE	High	Master Protein	A0A287AFH8	LIM domain 7 OS=Sus scrofa OX=9823 GN=LMO7 PE=1 SV=2	0.003	FALSE	3.227	1	1	1	3	1	1346	152.1	7.66	0	1	other biological processes		other molecular function	Pf00412, Pf00595, Pf15949		ENSSSCG00000040184	LMO7	A0A287AFH8			0	0	0.268	0.711	0.83	0.148758	0.906733	0.831476	128.18	114.1	110.53	103.1	30.4	69.7	196.8	89.41	107.84	141.69	82.07	1.4422e+06	1.91622e+06	234774
FALSE	High	Master Protein	A0A5G2R1D5	60S ribosomal protein L10 OS=Sus scrofa OX=9823 GN=RPL10 PE=1 SV=1	0.003	FALSE	3.22	4	1	1	1	1	282	32	10.08	0	1	protein metabolism;other metabolic processes	translational apparatus	other molecular function	Pf00252		ENSSSCG00000035997	RPL10	A0A5G2R1D5			0	0			100			2.15434e-16							400
FALSE	High	Master Protein	A0A287B6Q8	WD_REPEATS_REGION domain-containing protein OS=Sus scrofa OX=9823 GN=DYNC1I2 PE=1 SV=2	0.003	FALSE	3.214	2	1	1	1	1	553	61.8	5.16	0	1	other biological processes	cytoskeleton		Pf00400, Pf11540		ENSSSCG00000015948	DYNC1I2	A0A287B6Q8			0	0	13.583	11.315	0.462	5.82466e-10	0.00142473	0.274887	118.57	127.08	103.78	15.1	204.8	170.6	9.5	142.97	15.11	51.64	78.61		106144	200366
FALSE	High	Master Protein	A0A287ADZ6	DEP domain containing 1 OS=Sus scrofa OX=9823 GN=DEPDC1 PE=4 SV=1	0.003	FALSE	3.208	3	1	1	5	1	528	61.9	8.9	0	1	signal transduction			Pf00610, Pf00620		ENSSSCG00000033443	DEPDC1	A0A287ADZ6			0	0
FALSE	High	Master Protein	A0A287AM68	Tousled like kinase 2 OS=Sus scrofa OX=9823 GN=TLK2 PE=4 SV=2	0.003	FALSE	3.203	2	1	1	1	1	766	87.1	8.35	0	1	protein metabolism;other metabolic processes;stress response;signal transduction;other biological processes	cytoskeleton;nucleus;other cell component	kinase activity;other molecular function	Pf00069		ENSSSCG00000017301	TLK2	A0A287AM68			0	0	0.751	0.729	0.851	0.990753	0.921526	0.854177	50.01	72.34	52.71	119.3	90.4	95.6	94.8	29.84	37.23	84.41	46.79	812959	1.01839e+06	474051
FALSE	High	Master Protein	A0A287A1U8	Methionine sulfoxide reductase B2 OS=Sus scrofa OX=9823 GN=MSRB2 PE=1 SV=1	0.003	FALSE	3.201	7	1	1	2	1	169	18.6	8.78	2.08	1	protein metabolism;other metabolic processes;stress response		other molecular function	Pf01641		ENSSSCG00000011077	MSRB2	A0A287A1U8			0	0	0.364	0.465	1.117	0.480784	0.745765	0.95103	103.21	128.19	118.63	165.5	47.1	71.6	115.8	82.73	77.16	196.61	118.29	235303	271292	601007
FALSE	High	Master Protein	F1SE87	Uncharacterized protein OS=Sus scrofa OX=9823 GN=CHMP5 PE=1 SV=3	0.003	FALSE	3.189	10	1	1	3	1	219	24.6	4.83	0	1	cell cycle OR cell proliferation;cell organization and biogenesis;transport;other biological processes	cytosol;nucleus		Pf03357	100513035	ENSSSCG00000010995	CHMP5	F1SE87; ssc:100513035	Endosomal Sorting Complex Required For Transport (ESCRT)		1	0	0.869	1.052	0.744	0.992452	0.982782	0.724405	114.2	95.67	125.2	111.2	84.2	116.8	87.8	86.41	58.48	75.52	93.9	3.0005e+06	4.40002e+06	7.59215e+06
FALSE	High	Master Protein	K7GQY4	Multiple coagulation factor deficiency 2 OS=Sus scrofa OX=9823 GN=MCFD2 PE=1 SV=3	0.003	FALSE	3.16	6	1	1	3	1	232	25.9	5.91	0	1			other molecular function	Pf13499		ENSSSCG00000021325	MCFD2	K7GQY4	COPII-mediated vesicle transport; Cargo concentration in the ER		2	0	1.404	0.742	1.824	0.760222	0.92567	0.842828	103.15	120.2	107.61	58.9	94.9	90.5	155.7	116.49	85.62	68.62	89.14	442651	5.18349e+06	2.48664e+06
FALSE	High	Master Protein	A0A287AN65	Exportin 1 OS=Sus scrofa OX=9823 GN=XPO1 PE=1 SV=2	0.003	FALSE	3.156	1	1	1	1	1	948	108.9	5.94	0	1	transport	nucleus	other molecular function	Pf08389, Pf08767, Pf18777, Pf18784, Pf18787		ENSSSCG00000028228	XPO1	A0A287AN65			0	0	0.01	0.01	0.731	1.82187e-16	1.19313e-16	0.723181			0	231.1			168.9
FALSE	High	Master Protein	A0A287AN02	Uncharacterized protein OS=Sus scrofa OX=9823 GN=ECE2 PE=4 SV=2	0.003	FALSE	3.139	1	1	1	1	1	1537	171.4	5.11	0	1	protein metabolism;other metabolic processes;other biological processes	other membranes;nucleus;other cell component	enzyme regulator activity;other molecular function	Pf01431, Pf01851, Pf05649, Pf17781, Pf18051		ENSSSCG00000046387	PSMD2	A0A287AN02			0	0	1.967	1.172	1.795	0.326236	0.953321	0.929094	0	0	0	67.4	132.6	79	121
FALSE	High	Master Protein	A0A5G2QBZ0	DR1 associated protein 1 OS=Sus scrofa OX=9823 GN=DRAP1 PE=1 SV=1	0.003	FALSE	3.127	6	1	1	9	1	198	21.4	4.79	0	1			nucleic acid binding activity;other molecular function	Pf00808		ENSSSCG00000012965	DRAP1	A0A5G2QBZ0			0	0	1.137	2.552	0.437	0.87282	0.553548	0.188384	49.25	66.9	98.38	75.6	85.9	208.4	30	28.33	64.65	62.69	146.48			468556
FALSE	High	Master Protein	A0A286ZIL6	Biorientation of chromosomes in cell division 1 like 1 OS=Sus scrofa OX=9823 GN=BOD1L1 PE=4 SV=1	0.003	FALSE	3.122	0	1	1	1	1	2994	318.9	5.11	0	1	DNA metabolism;other metabolic processes;stress response;other biological processes	cytoskeleton;nucleus;other cell component	enzyme regulator activity;other molecular function	Pf05205	100525295	ENSSSCG00000008735	BOD1L1	A0A286ZIL6			0	0	1.827	1.066	2.106	0.356644	0.977462	0.882816	20.94	26.42	60.9	72.8	133.1	88.8	105.3	59.51		64.52	67.57	418320	359231	93801.8
FALSE	High	Master Protein	A0A5G2QXR0	Acid phosphatase 6, lysophosphatidic OS=Sus scrofa OX=9823 GN=ACP6 PE=1 SV=1	0.003	FALSE	3.119	4	1	1	2	1	405	45.6	6.99	0	1				Pf00328		ENSSSCG00000006697	ACP6	A0A5G2QXR0			0	0	7.752	4.675	1.588	4.74294e-06	0.113432	0.95103	74.77	42.17	11.51	26.6	206.5	124.5	42.3		81.04	99.23	10.95
FALSE	High	Master Protein	A0A287AGA0	Microfibril associated protein 5 OS=Sus scrofa OX=9823 GN=MFAP5 PE=1 SV=2	0.003	FALSE	3.119	8	1	1	5	1	154	17.4	7.61	0	1	developmental processes	non-structural extracellular;extracellular matrix		Pf05507		ENSSSCG00000031712	MFAP5	A0A287AGA0			0	0	1.049	0.879	1.002	0.955526	0.97724	0.929094	88.14	103.92	99.01	110.3	115.7	80.9	93.1	79.54	61.82	57.44	69.11	1.79772e+06	3.07716e+06	1.64503e+06
FALSE	High	Master Protein	A0A287AZX9	Prolyl endopeptidase OS=Sus scrofa OX=9823 GN=PREP PE=4 SV=1	0.003	FALSE	3.118	2	1	1	1	1	731	82.9	6.21	0	1	protein metabolism		other molecular function	Pf00326, Pf02897		ENSSSCG00000004368	PREP	A0A287AZX9			0	0		100	100		1.19313e-16	2.15434e-16						204.5	195.5				81.07
FALSE	High	Master Protein	A0A5G2QSF4	Vitamin K-dependent protein C OS=Sus scrofa OX=9823 GN=PROC PE=3 SV=1	0.003	FALSE	3.106	2	1	1	2	1	473	53.6	7.01	0	1	protein metabolism;stress response	non-structural extracellular	other molecular function	Pf00008, Pf00089, Pf00594, Pf14670		ENSSSCG00000023693	PROC	A0A5G2QSF4			0	0	1.592	0.933	1.848	0.496981	0.982819	0.923971	92.63	83.61	89.26	83.7	94.5	66.8	155	83.53	74.47	37.8	42.46	280203	479748	965557
FALSE	High	Master Protein	A0A287AU48	CD34 molecule OS=Sus scrofa OX=9823 GN=CD34 PE=4 SV=1	0.003	FALSE	3.105	2	1	1	3	1	390	41.1	7.42	0	1	cell adhesion	other membranes		Pf06365		ENSSSCG00000039946	CD34	A0A287AU48			0	0	1.461	1.69	0.442	0.755898	0.831758	0.121927	45.62	99.09	86.08	101.7	144.1	122.3	32	40.35	31.97	104.91	89.43	364868	577439	811472
FALSE	High	Master Protein	K7GS22	Uncharacterized protein OS=Sus scrofa OX=9823 GN=ATP5F1E PE=1 SV=1	0.003	FALSE	3.103	6	1	1	9	1	136	14.7	10.08	8.19	1	other metabolic processes;transport	other membranes;mitochondrion	transporter activity	Pf04627		ENSSSCG00000007524	ATP5F1E	K7GS22	Formation of ATP by chemiosmotic coupling; Cristae formation		2	0	0.838	0.68	3.379	0.990753	0.891153	0.0703304	100.68	143.56	117.38	56.1	56.2	47.9	239.8	96.51	64.98	231.39	100.35	462012	398834	445266
FALSE	High	Master Protein	A0A287BNZ5	Mannose-6-phosphate isomerase OS=Sus scrofa OX=9823 GN=MPI PE=1 SV=2	0.003	FALSE	3.097	3	1	1	1	1	540	58.9	6.35	0	1	other metabolic processes		other molecular function	Pf01238		ENSSSCG00000024990	MPI	A0A287BNZ5	Synthesis of GDP-mannose		1	0	7.841	2.621	8.925	1.94331e-05	0.531891	0.00160831	0	66.22	156.62	19.6	153.8	51.4	175.1			57.67	102.7
FALSE	High	Master Protein	A0A287ARZ1	Thioredoxin domain containing 5 OS=Sus scrofa OX=9823 GN=TXNDC5 PE=1 SV=2	0.003	FALSE	3.093	5	1	1	1	1	431	47.1	6.38	0	1	transport	ER/Golgi		Pf00085		ENSSSCG00000034131	TXNDC5	A0A287ARZ1	Neutrophil degranulation; Lysosome Vesicle Biogenesis		2	0	2.548	0.01	0.01	0.187628	1.19313e-16	2.15434e-16	58.63			112.7	287.3			52.01
FALSE	High	Master Protein	A0A5G2R4I7	Protein phosphatase 1 regulatory subunit 1B OS=Sus scrofa OX=9823 GN=PPP1R1B PE=1 SV=1	0.003	FALSE	3.09	8	1	1	2	1	200	22	4.53	0	1	RNA metabolism OR transcription;other metabolic processes;signal transduction;other biological processes	nucleus;other cell component	enzyme regulator activity	Pf05395		ENSSSCG00000017498	PPP1R1B	A0A5G2R4I7			0	0	0.606	1.027	1.704	0.936008	0.982819	0.929094	97	99.29	102.98	109.4	62.9	105.9	121.9	70.29	53.16	85.65	89.82	744918	583572	330199
FALSE	High	Master Protein	I3L660	Profilin OS=Sus scrofa OX=9823 GN=PFN2 PE=1 SV=3	0.003	FALSE	3.083	7	1	1	1	1	189	20	10.11	0	1	cell organization and biogenesis;other biological processes	cytoskeleton;other cell component	cytoskeletal activity	Pf00235		ENSSSCG00000030260	PFN2	I3L660	RHO GTPases Activate Formins		1	0	1.611	1.021	2.753	0.60009	0.982819	0.390332	50.01	42.2	82.26	62.7	100.9	64	172.5	48.98	12.75	36	69.97
FALSE	High	Master Protein	A0A5K1VDV6	Actin related protein 2/3 complex subunit 4 OS=Sus scrofa OX=9823 GN=ARPC4 PE=1 SV=1	0.003	FALSE	3.082	5	1	1	2	1	207	24.1	9.03	0	1	cell organization and biogenesis	cytoskeleton;other cell component		Pf05856		ENSSSCG00000011552	ARPC4	A0A5K1VDV6			0	0	0.458	0.01	2.793	0.750221	1.19313e-16	0.505474	85.44		72.33	71.3	58.1		270.6	79.24	60.95		50.28
FALSE	High	Master Protein	A0A286ZU22	AP-2 complex subunit mu OS=Sus scrofa OX=9823 GN=AP2M1 PE=1 SV=1	0.003	FALSE	3.081	6	1	1	1	1	435	49.6	9.54	0	1	other metabolic processes;transport	plasma membrane;other membranes;other cell component	other molecular function	Pf00928, Pf01217		ENSSSCG00000024437	AP2M1	A0A286ZU22	MHC class II antigen presentation; Cargo recognition for clathrin-mediated endocytosis; Trafficking of GluR2-containing AMPA receptors; Retrograde neurotrophin signalling; Formation of annular gap junctions; Recycling pathway of L1; WNT5A-dependent internalization of FZD4; WNT5A-dependent internalization of FZD2, FZD5 and ROR2; VLDLR internalisation and degradation; LDL clearance		12	0	0.38	0.01	0.337	0.544188	1.19313e-16	0.0679784	39.91		34.89	224.8	99.5		75.7	41.16	42.68			573781	368407	195400
FALSE	High	Master Protein	F1S3G7	Collagen type V alpha 3 chain OS=Sus scrofa OX=9823 GN=COL5A3 PE=4 SV=4	0.003	FALSE	3.05	1	1	1	10	1	1747	172	6.11	0	1	cell adhesion;cell organization and biogenesis	non-structural extracellular;extracellular matrix	extracellular structural activity;other molecular function	Pf01391, Pf01410		ENSSSCG00000013667	COL5A3	F1S3G7	Assembly of collagen fibrils and other multimeric structures; Collagen chain trimerization; Collagen degradation; Signaling by PDGF; Non-integrin membrane-ECM interactions; ECM proteoglycans		8	0	0.879	1.082	0.533	0.999833	0.97724	0.235371	117.14	111.97	132.38	120.7	73.9	156.8	48.6	86.93	99.19	76.35	109.69	5.35097e+06	2.51128e+06	3.97545e+06
FALSE	High	Master Protein	F1S870	Uncharacterized protein OS=Sus scrofa OX=9823 GN=PSMF1 PE=4 SV=3	0.003	FALSE	3.041	3	1	1	3	1	351	37.9	6.42	0	1	protein metabolism;other metabolic processes;other biological processes	cytosol;ER/Golgi;other cell component	other molecular function	Pf08577, Pf11566		ENSSSCG00000038854	PSMF1	F1S870	FCERI mediated NF-kB activation; Separation of Sister Chromatids; Neddylation; Antigen processing: Ubiquitination & Proteasome degradation; The role of GTSE1 in G2/M progression after G2 checkpoint; RUNX1 regulates transcription of genes involved in differentiation of HSCs; Ub-specific processing proteases; UCH proteinases; ABC-family proteins mediated transport; Cdc20:Phospho-APC/C mediated degr…		46	0	0.553	0.89	2.367	0.87989	0.979111	0.738148	97.56	104.64	80.52	107.7	40.8	42.4	209.2	66.05	79.09	125.74	42.82	622190	494006	678936
FALSE	High	Master Protein	F1S765	CXXC motif containing zinc binding protein OS=Sus scrofa OX=9823 GN=CZIB PE=1 SV=2	0.003	FALSE	3.036	10	1	1	1	1	160	18.1	5.25	0	1			other molecular function	Pf05907	100516273	ENSSSCG00000003850	CZIB	F1S765; ssc:100516273			0	0	1.82	0.926	13.879	0.338702	0.982819	1.61925e-08	137.6	107.14	135.23	18.6	80.6	17.2	283.6	128.57	101.51		52.46	71590.1	21361.2
FALSE	High	Master Protein	A0A5G2QRV6	Basal cell adhesion molecule (Lutheran blood group) OS=Sus scrofa OX=9823 GN=BCAM PE=1 SV=1	0.004	FALSE	3.016	2	1	1	2	1	622	67.2	5.66	0	1		other membranes		Pf07686, Pf08205, Pf13895, Pf13927	100738241	ENSSSCG00000020657	BCAM	A0A5G2QRV6; ssc:100738241			0	0	1.15	1.405	0.918	0.923872	0.888843	0.911637	40.08	60.51	39.83	90.8	106.1	119.8	83.3	42.03	32.91	53.4	24.56	326826	919516	1.34684e+06
FALSE	High	Master Protein	A0A5G2QST4	Farnesyl diphosphate synthase OS=Sus scrofa OX=9823 GN=FDPS PE=1 SV=1	0.004	FALSE	3.005	3	1	1	2	1	380	43.8	5.96	0	1	other metabolic processes		other molecular function	Pf00348		ENSSSCG00000006512	FDPS	A0A5G2QST4			0	0	0.833	0.927	2.681	0.990753	0.982819	0.646146	117.86	94.02	95.13	87.4	38.3	81	193.4	113.82	92.95	13.76	64.35	79919.5	58132.9
FALSE	High	Master Protein	A0A287AR08	Palmitoyltransferase OS=Sus scrofa OX=9823 GN=ZDHHC5 PE=1 SV=1	0.004	FALSE	2.994	2	1	1	2	1	715	77.2	8.84	0	1	protein metabolism;other metabolic processes;other biological processes	plasma membrane;other membranes;other cell component	other molecular function	Pf01529	100520005	ENSSSCG00000013178	ZDHHC5	A0A287AR08; ssc:100520005			0	0	1.195	1.909	1.765	0.826833	0.782701	0.929094	92.18	113.36	88.32	79.1	67.8	110.5	142.6	80.21	74.73	135.65	72.85	253203	427449	710409
FALSE	High	Master Protein	A0A287AY04	CDC42 binding protein kinase beta OS=Sus scrofa OX=9823 GN=CDC42BPB PE=1 SV=1	0.004	FALSE	2.986	1	1	1	1	1	1629	184.1	6.51	0	1	cell organization and biogenesis;protein metabolism;other metabolic processes;signal transduction;other biological processes	other membranes;other cell component	kinase activity;other molecular function	Pf00069, Pf00130, Pf00780, Pf08826, Pf15796		ENSSSCG00000002523	CDC42BPB	A0A287AY04			0	0
FALSE	High	Master Protein	A0A5G2QLL4	FUN14 domain-containing protein 2 OS=Sus scrofa OX=9823 GN=FUNDC2 PE=1 SV=1	0.004	FALSE	2.985	4	1	1	7	1	215	23.6	9.66	0	1		mitochondrion		Pf04930		ENSSSCG00000012817	FUNDC2	A0A5G2QLL4			0	0	0.404	0.495	1.282	0.55836	0.782701	0.984188	106.3	124.01	110.22	146.8	45.3	76.5	131.4	78.49	147.98	142.58	97.32	128627	483733	1.18319e+06
FALSE	High	Master Protein	A0A286ZK64	Coenzyme Q8A OS=Sus scrofa OX=9823 GN=COQ8A PE=4 SV=1	0.004	FALSE	2.982	3	1	1	1	1	640	71.7	6.62	0	1	other metabolic processes	other membranes;mitochondrion	kinase activity	Pf03109		ENSSSCG00000010861	COQ8A	A0A286ZK64			0	0	6.537	2.696	9.096	4.43297e-05	0.506091	0.000571289	77.14	56.2	107.43	20	144.2	53.9	181.9	29.5	63.81	59.99	83.69	43710.9
FALSE	High	Master Protein	F1RFD4	ATP synthase membrane subunit DAPIT OS=Sus scrofa OX=9823 GN=ATP5MD PE=1 SV=1	0.004	FALSE	2.976	17	1	1	4	1	58	6.4	9.83	0	1		other membranes;mitochondrion		Pf14960		ENSSSCG00000032165	ATP5MK	F1RFD4			0	0	0.426	0.298	0.8	0.618164	0.350712	0.804695	87.77	109.17	136.81	176.1	75	53.4	95.5	88.35	46.47	67.05	110.18		159977
FALSE	High	Master Protein	A0A287BMW6	NADH:ubiquinone oxidoreductase subunit B11 OS=Sus scrofa OX=9823 GN=NDUFB11 PE=1 SV=2	0.004	FALSE	2.959	9	1	1	4	1	164	18.4	5.12	0	1		other membranes;mitochondrion		Pf10183		ENSSSCG00000034487	NDUFB11	A0A287BMW6			0	0	0.848	0.495	1.915	0.990753	0.782701	0.831476	111.54	102.85	127.76	82	69.5	40.5	208.1	106.79	86.74	74.52	85.44	85082.9	451727	363268
FALSE	High	Master Protein	A0A287B4G4	Rac family small GTPase 1 OS=Sus scrofa OX=9823 GN=RAC1 PE=1 SV=2	0.004	FALSE	2.956	8	1	1	2	1	184	21.1	9	0	1	cell organization and biogenesis;transport;developmental processes;signal transduction;other biological processes	plasma membrane;other membranes;cytoskeleton;other cell component	other molecular function	Pf00071		ENSSSCG00000035090	RAC1	A0A287B4G4			0	0	0.36	0.478	0.95	0.498357	0.759672	0.923971	83.11	94.84	130.44	115.1	48.5	55	181.3	107.49	85.2	60.04	98.69	163210
FALSE	High	Master Protein	R4JU57	LSm14A OS=Sus scrofa OX=9823 GN=LSm14A PE=2 SV=1	0.004	FALSE	2.949	3	1	1	3	1	463	50.6	9.51	0	1	cell organization and biogenesis	other cell component	nucleic acid binding activity	Pf09532, Pf12701	100511455	ENSSSCG00000002869	LSM14A	R4JU57; ssc:100511455			0	0	0.01	1.048	1.074	1.82187e-16	0.982782	0.938485		65.98	107.87	129		135.2	135.9	16.99		133.82	72.9		460640	361809
FALSE	High	Master Protein	F1SSY1	LysM domain-containing protein OS=Sus scrofa OX=9823 GN=LYSMD1 PE=4 SV=1	0.004	FALSE	2.942	4	1	1	1	1	227	24.9	8.57	0	1		nucleus		Pf01476	100154705	ENSSSCG00000020965	LYSMD1	F1SSY1; ssc:100154705			0	0	0.268	1.024	0.733	0.193844	0.982819	0.796363	89.3	219.75	80.63	146.9	33.8	111.5	107.7	32.95	121.32	127.35	81.91	146844	276831	286556
FALSE	High	Master Protein	A0A287B2M4	Golgi membrane protein 1 OS=Sus scrofa OX=9823 GN=GOLM1 PE=1 SV=1	0.004	FALSE	2.93	3	1	1	1	1	370	41.7	4.93	0	1		other membranes				ENSSSCG00000010955	GOLM1	A0A287B2M4			0	0	0.555	1.512	0.908	0.85713	0.865012	0.894226	98.19	98.59	130.51	121.1	56.8	151.1	71	71.14	79.08	146.75	99.54	1.44517e+06	972474	455900
FALSE	High	Master Protein	I3LLB3	Leucine rich repeat containing 63 OS=Sus scrofa OX=9823 GN=LRRC63 PE=4 SV=3	0.004	FALSE	2.93	2	1	1	1	1	578	65.7	9.2	0	1				Pf13855		ENSSSCG00000009411	LRRC63	I3LLB3			0	0	100	100	100	1.82187e-16	1.19313e-16	2.15434e-16					97.6	222.1	80.3				94.97
FALSE	High	Master Protein	Q8HZW2	Myocilin OS=Sus scrofa OX=9823 GN=MYOC PE=1 SV=1	0.004	FALSE	2.927	2	1	1	1	1	489	55	5.2	0	1	cell-cell signaling;cell organization and biogenesis;developmental processes;signal transduction;other biological processes	non-structural extracellular;extracellular matrix;other membranes;mitochondrion;ER/Golgi;other cell component	signal transduction activity or receptor binding;cytoskeletal activity;other molecular function	Pf02191	397046	ENSSSCG00000035066	MYOC	Q8HZW2; ssc:397046			0	0	2.453	0.01	0.633	0.166657	1.19313e-16	0.654693	106.76		68.25	89	254.8		56.3	49.87	76.75		2.07	122210	58953.5	178445
FALSE	High	Master Protein	F1SPF6	RuvB-like helicase OS=Sus scrofa OX=9823 GN=RUVBL1 PE=1 SV=3	0.004	FALSE	2.925	3	1	1	1	1	456	50.2	6.42	0	1	cell organization and biogenesis;protein metabolism;DNA metabolism;other metabolic processes;stress response;other biological processes	nucleus;other cell component	other molecular function	Pf06068, Pf17856		ENSSSCG00000011620	RUVBL1	F1SPF6			0	0	0.716	0.429	0.946	0.990753	0.672221	0.923971	98.19	98.84	139.1	153.8	110	66	70.2	94.85	38.1	25.23	141.69		32160
FALSE	High	Master Protein	F1SIK0	ITPR interacting domain containing 1 OS=Sus scrofa OX=9823 GN=ITPRID1 PE=4 SV=2	0.004	FALSE	2.895	3	1	1	2	1	1016	111.7	5.41	0	1			signal transduction activity or receptor binding	Pf14722, Pf14723		ENSSSCG00000016671	ITPRID1	F1SIK0			0	0	1.532	1.073	1.305	0.582714	0.97724	0.95103	130.25	127	134.44	82	134.2	65.9	117.9	106.22	56.27	70.03	79.3	2.52121e+06	1.94997e+06	931953
FALSE	High	Master Protein	P53590	Succinate--CoA ligase [GDP-forming] subunit beta, mitochondrial (Fragment) OS=Sus scrofa OX=9823 GN=SUCLG2 PE=1 SV=2	0.004	FALSE	2.889	3	1	1	2	1	433	46.8	5.95	0	1	other metabolic processes	mitochondrion;other cell component	other molecular function	Pf00549, Pf08442			SUCLG2	P53590; Q95279			0	0	0.507	0.01	2.093	0.825585	1.19313e-16	0.893726	92.04		45.74	112.8	46.5		240.7	41.54	90.91		53.81
FALSE	High	Master Protein	A0A5G2R0R7	Glutathione S-transferase zeta 1 OS=Sus scrofa OX=9823 GN=GSTZ1 PE=1 SV=1	0.004	FALSE	2.872	7	1	1	3	1	161	17.8	7.96	0	1	other metabolic processes	other cell component	other molecular function	Pf14497	100626791	ENSSSCG00000002396	GSTZ1	A0A5G2R0R7			0	0	0.792	0.688	1.416	0.999833	0.893347	0.98252	103.79	101.25	102.4	122.8	74.5	84.5	118.3	71.04	76.12	50.65	71.21		467080	92396.2
FALSE	High	Master Protein	A0A286ZQE6	Uncharacterized protein OS=Sus scrofa OX=9823 GN=KLC1 PE=4 SV=2	0.004	FALSE	2.868	2	1	1	1	1	637	71.7	6.42	0	1		cytoskeleton;other cell component		Pf13374, Pf13424		ENSSSCG00000002547	KLC1	A0A286ZQE6			0	0		100	100		1.19313e-16	2.15434e-16						351.9	48.1				86.46
FALSE	High	Master Protein	A0A287BSA8	Ribosomal protein OS=Sus scrofa OX=9823 GN=RPL10A PE=1 SV=2	0.004	FALSE	2.844	4	1	1	1	1	219	25	9.94	0	1	protein metabolism;other metabolic processes	translational apparatus	nucleic acid binding activity;other molecular function	Pf00687		ENSSSCG00000001543	RPL10A	A0A287BSA8			0	0	1.587	0.139	1.571	0.486259	0.0231818	0.95103	88.67	55.49	114.04	68.5	108.7	9.5	213.3	76.91			56.07
FALSE	High	Master Protein	I3LC73	Uncharacterized protein OS=Sus scrofa OX=9823 GN=FASN PE=1 SV=3	0.005	FALSE	2.843	1	1	1	1	1	1430	153.6	6.44	0	1	other metabolic processes		other molecular function	Pf00109, Pf00698, Pf02801, Pf14765, Pf16197		ENSSSCG00000029944	FASN	I3LC73	Fatty acyl-CoA biosynthesis; ChREBP activates metabolic gene expression; Vitamin B5 (pantothenate) metabolism		3	0
FALSE	High	Master Protein	A0A5G2QQW4	Proteasome subunit alpha type OS=Sus scrofa OX=9823 GN=PSMA1 PE=1 SV=1	0.005	FALSE	2.836	3	1	1	2	1	253	28.6	8.69	0	1	protein metabolism;other metabolic processes	nucleus;other cell component		Pf00227, Pf10584		ENSSSCG00000013391	PSMA1	A0A5G2QQW4			0	0	1.701	0.123	1.813	0.402148	0.0128185	0.923971	48.31	40.36	102.89	74	125.8	9.1	191.1	86.69			73.82	135236
FALSE	High	Master Protein	A0A286ZYA1	Arginine vasopressin induced 1 OS=Sus scrofa OX=9823 GN=AVPI1 PE=4 SV=1	0.005	FALSE	2.835	10	1	1	3	1	148	16.7	10.54	0	1	cell cycle OR cell proliferation			Pf15063	100155615	ENSSSCG00000036824	AVPI1	A0A286ZYA1; ssc:100155615			0	0	0.554	0.01	2.36	0.807513	1.19313e-16	0.423436	52.53		43.09	114.6	63.6		221.8	47.23			34.21
FALSE	High	Master Protein	A0A286ZYS2	Aspartyl-tRNA synthetase OS=Sus scrofa OX=9823 GN=DARS PE=1 SV=1	0.005	FALSE	2.834	2	1	1	1	1	468	53.5	6.48	0	1	protein metabolism;RNA metabolism OR transcription;other metabolic processes	cytosol;other cell component	nucleic acid binding activity;other molecular function	Pf00152, Pf01336		ENSSSCG00000015689	DARS1	A0A286ZYS2			0	0	0.01	0.01	0.01	1.82187e-16	1.19313e-16	2.15434e-16				400				96.22
FALSE	High	Master Protein	A0A287BPF2	40S ribosomal protein S9 OS=Sus scrofa OX=9823 GN=RPS9 PE=3 SV=1	0.007	FALSE	2.821	5	1	1	1	1	149	17.8	10.81	0	1	protein metabolism;other metabolic processes	translational apparatus	nucleic acid binding activity;other molecular function	Pf00163, Pf01479		ENSSSCG00000029785	RPS9	A0A287BPF2			0	0	0.876	0.01	1.326	0.980186	1.19313e-16	0.999771	52.24		67.54	111.2	97.5		191.3	70.42	64.06		47.69
FALSE	High	Master Protein	A0A287AME2	Amino acid transporter OS=Sus scrofa OX=9823 GN=SLC1A2 PE=1 SV=2	0.007	FALSE	2.813	3	1	1	1	1	588	63.9	6.21	0	1	transport	other membranes	transporter activity	Pf00375		ENSSSCG00000013296	SLC1A2	A0A287AME2			0	0	0.01	0.01	0.01	1.82187e-16	1.19313e-16	2.15434e-16				400				89.92				1.09356e+06	491885
FALSE	High	Master Protein	I3LLU0	Glycerol-3-phosphate dehydrogenase [NAD(+)] OS=Sus scrofa OX=9823 GN=GPD1L PE=3 SV=2	0.007	FALSE	2.801	4	1	1	1	1	363	39.5	6.77	0	1	other metabolic processes	cytosol;other cell component	other molecular function	Pf01210, Pf07479		ENSSSCG00000021977	GPD1L	I3LLU0			0	0	0.01	0.01	0.444	1.82187e-16	1.19313e-16	0.0949328			165.5	277			123				105.34
FALSE	High	Master Protein	A0A5G2RFM4	HEXIM P-TEFb complex subunit 1 OS=Sus scrofa OX=9823 GN=HEXIM1 PE=1 SV=1	0.007	FALSE	2.796	4	1	1	2	1	348	39.1	4.97	0	1	developmental processes;other biological processes	nucleus;other cell component	enzyme regulator activity;nucleic acid binding activity;other molecular function	Pf15313	100520763	ENSSSCG00000017336	HEXIM1	A0A5G2RFM4; ssc:100520763			0	0	0.381	0.589	0.274	0.432021	0.84316	0.00297284	86.68	66.6	108.17	203.4	65.7	101.3	29.6	48.37	74.54	47.83	82.62	1.31486e+06	1.66686e+06	2.05409e+06
FALSE	High	Master Protein	F1RZ97	Potassium voltage-gated channel modifier subfamily G member 2 OS=Sus scrofa OX=9823 GN=KCNG2 PE=3 SV=3	0.007	FALSE	2.795	3	1	1	3	1	478	51.9	8.97	0	1	cell organization and biogenesis;transport;other biological processes	plasma membrane;other membranes	transporter activity	Pf00520, Pf02214		ENSSSCG00000005780	KCNG2	F1RZ97	Voltage gated Potassium channels; Glucagon-like Peptide-1 (GLP1) regulates insulin secretion		2	0	0.285	0.33	0.684	0.0465393	0.439484	0.606044	162.42	162.42	101.43	188	53.7	62	96.3	104.45			113.34
FALSE	High	Master Protein	F1SGF1	Proteasome 26S subunit, non-ATPase 6 OS=Sus scrofa OX=9823 GN=PSMD6 PE=1 SV=3	0.008	FALSE	2.781	3	1	1	2	1	450	52.2	8.21	0	1	protein metabolism;other metabolic processes;other biological processes	other cell component	enzyme regulator activity	Pf01399, Pf10602		ENSSSCG00000011494	PSMD6	F1SGF1	FCERI mediated NF-kB activation; Neutrophil degranulation; Separation of Sister Chromatids; Neddylation; Antigen processing: Ubiquitination & Proteasome degradation; The role of GTSE1 in G2/M progression after G2 checkpoint; RUNX1 regulates transcription of genes involved in differentiation of HSCs; Ub-specific processing proteases; UCH proteinases; ABC-family proteins mediated transport; Cdc20:P…		47	0	0.411	0.01	2.2	0.640093	1.19313e-16	0.831476	105.49		96.93	79.4	60.5		260.1	104.67	74.27		58.24
FALSE	High	Master Protein	F1SFH7	LIM domain containing preferred translocation partner in lipoma OS=Sus scrofa OX=9823 GN=LPP PE=4 SV=4	0.008	FALSE	2.781	2	1	1	2	1	612	65.3	7.59	0	1	cell adhesion	cytoskeleton;other cell component		Pf00412		ENSSSCG00000011811	LPP	F1SFH7			0	0	0.31	0.856	1.173	0.279037	0.970417	0.959064	96.72	77.46	84.66	109.1	33.8	116.6	140.5	77.27		75.93	13.78	866592		254210
FALSE	High	Master Protein	A0A5G2QTW7	LEM domain-containing protein OS=Sus scrofa OX=9823 GN=LEMD3 PE=1 SV=1	0.009	FALSE	2.752	3	1	1	1	1	833	91.6	6.64	0	1	cell organization and biogenesis;other biological processes	other membranes;nucleus		Pf03020, Pf09402		ENSSSCG00000000469	LEMD3	A0A5G2QTW7			0	0	0.775	0.964	1.276	0.999833	0.995771	0.983747	42.59	41.04	69.83	99.6	77.2	96.1	127.1	7.54	41.01	123.21	59.86	291367	324177
FALSE	High	Master Protein	A0A287AD78	FA complementation group I OS=Sus scrofa OX=9823 GN=FANCI PE=4 SV=2	0.009	FALSE	2.738	1	1	1	2	1	1362	152.4	7.43	0	1	DNA metabolism;other metabolic processes;stress response		other molecular function	Pf14674, Pf14675, Pf14676, Pf14677, Pf14678, Pf14679, Pf14680		ENSSSCG00000001837	FANCI	A0A287AD78	Fanconi Anemia Pathway		1	0	0.776	1.27	0.998	0.942549	0.92567	0.947221	92.8	82.78	92.04	117	74.7	131.3	77	67.76	51.69	30.45	88.41	3.50076e+06	7.00861e+06	4.96126e+06
FALSE	High	Master Protein	F1SN67	Fibrillin-1 OS=Sus scrofa OX=9823 GN=FBN1 PE=1 SV=3	0.009	FALSE	2.735	1	1	1	1	1	2871	312.2	4.93	0	1	cell adhesion;developmental processes;other biological processes	non-structural extracellular;extracellular matrix	signal transduction activity or receptor binding;extracellular structural activity;other molecular function	Pf00683, Pf07645, Pf12662, Pf12947, Pf14670, Pf18193		ENSSSCG00000004658	FBN1	F1SN67			0	0	1.779	0.497	1.259	0.370738	0.783644	0.983747	56.09	93.82	82.6	79.1	152	39.3	129.6	35.21	69.86	80.45	66.05			112544
FALSE	High	Master Protein	F1RYS5	Septin 11 OS=Sus scrofa OX=9823 GN=SEPTIN11 PE=1 SV=3	0.009	FALSE	2.735	4	1	1	1	1	425	48.9	6.96	0	1		cytoskeleton	other molecular function	Pf00735		ENSSSCG00000008986	SEPTIN11	F1RYS5			0	0	0.01	2.57	1.235	1.82187e-16	0.548186	0.980613		85.81	76.76	92		206.1	101.9	60.55		127.61	85.84	372010
FALSE	High	Master Protein	A0A287AIE6	ATPase ASNA1 OS=Sus scrofa OX=9823 GN=ASNA1 PE=1 SV=2	0.009	FALSE	2.734	3	1	1	1	1	347	38.6	4.94	0	1	cell organization and biogenesis;transport	ER/Golgi;nucleus	other molecular function	Pf02374		ENSSSCG00000038776	GET3	A0A287AIE6			0	0	1.397	1.167	1.462	0.725396	0.956358	0.929094	27.55	40.03	12.75	79.8	111.5	95.6	113.2	38.44	14.81	35.3	4.61	1.12778e+06		2.27139e+06
FALSE	High	Master Protein	I3LQD3	Calpain-2 catalytic subunit OS=Sus scrofa OX=9823 GN=CAPN2 PE=3 SV=3	0.009	FALSE	2.719	2	1	1	2	1	726	82.4	5.17	0	1	protein metabolism;other metabolic processes;developmental processes;other biological processes	plasma membrane;other membranes;cytosol;ER/Golgi;nucleus;other cytoplasmic organelle;other cell component	other molecular function	Pf00648, Pf01067, Pf13833		ENSSSCG00000029411	CAPN2	I3LQD3			0	0	0.433	0.194	0.01	0.656647	0.0981194	2.15434e-16	101.47	100.59		257.8	92.2	50		74.39	96.82			246999		682876
FALSE	High	Master Protein	F1S762	Uncharacterized protein OS=Sus scrofa OX=9823 GN=SCP2 PE=1 SV=4	0.009	FALSE	2.708	2	1	1	2	1	508	55.7	7.17	1.64	1	transport	mitochondrion;other cytoplasmic organelle	other molecular function	Pf02036, Pf02803		ENSSSCG00000027114	PODN	F1S762			0	0	0.69	0.876	1.071	0.980186	0.97724	0.938485	78	85.43	89.1	119	66.5	87.1	127.4	43.35	74.59	184.61	97.45	437530	334468	591672
FALSE	Medium	Master Protein	F1SAR5	Glutaredoxin 5 OS=Sus scrofa OX=9823 GN=GLRX5 PE=1 SV=1	0.011	FALSE	2.705	9	1	1	2	1	154	16.6	7.39	0	1	cell organization and biogenesis;protein metabolism;other metabolic processes	mitochondrion	other molecular function	Pf00462	100154744	ENSSSCG00000002496	GLRX5	F1SAR5; ssc:100154744	Mitochondrial iron-sulfur cluster biogenesis		1	0	0.994	0.561	0.742	0.95839	0.831758	0.736654	105.68	123.48	105.42	139.7	122.7	68.2	69.5	82.78	29.86	83.45	58.75	162576		1.46597e+06
FALSE	Medium	Master Protein	A0A286ZZM8	Dehydrogenase/reductase 7B OS=Sus scrofa OX=9823 GN=DHRS7B PE=3 SV=1	0.011	FALSE	2.704	5	1	1	1	1	326	35	9.72	0	1		other membranes	other molecular function	Pf00106		ENSSSCG00000031802	DHRS7B	A0A286ZZM8	Plasmalogen biosynthesis		1	0	1.227	0.585	0.982	0.783413	0.84316	0.923971	3.21	3.14	110.4	60.1	73.7	35.2	231	107.02			68.12
FALSE	Medium	Master Protein	A0A5K1VDW0	Actin-related protein 2/3 complex subunit 5 OS=Sus scrofa OX=9823 GN=ARPC5L PE=1 SV=1	0.011	FALSE	2.703	4	1	1	4	1	303	33	8.95	0	1	cell organization and biogenesis	cytoskeleton;other cell component		Pf04699		ENSSSCG00000005596	ARPC5L	A0A5K1VDW0			0	0	1.333	1.263	1.195	0.707748	0.92567	0.964484	64.59	58.7	59.48	74.2	116.5	104.6	104.7	50.36	48.84	34.66	37.72		147248	230154
FALSE	Medium	Master Protein	A0A5K1UZZ4	Annexin OS=Sus scrofa OX=9823 GN=ANXA11 PE=1 SV=1	0.011	FALSE	2.696	3	1	1	1	1	516	55.2	6.46	0	1	cell cycle OR cell proliferation;transport;other biological processes	cytosol;cytoskeleton;nucleus;other cytoplasmic organelle;other cell component	other molecular function	Pf00191		ENSSSCG00000010331	ANXA11	A0A5K1UZZ4			0	0	100	100	100	1.82187e-16	1.19313e-16	2.15434e-16					103.2	63.2	233.6		69.62	52.28	86.8
FALSE	Medium	Master Protein	I3LDU9	Syntrophin beta 2 OS=Sus scrofa OX=9823 GN=SNTB2 PE=1 SV=3	0.011	FALSE	2.69	4	1	1	1	1	542	58.1	8.92	0	1		plasma membrane;other membranes;cytoskeleton;ER/Golgi;nucleus;other cell component	other molecular function	Pf00595, Pf18012		ENSSSCG00000028109	SNTB2	I3LDU9			0	0	0.01	0.651	1.107	1.82187e-16	0.887923	0.983747		58.77	3.82	145		94.4	160.6			91.12	3.64	8.21603e+06
FALSE	Medium	Master Protein	A0A5G2QN78	Uncharacterized protein OS=Sus scrofa OX=9823 GN=GRB2 PE=1 SV=1	0.012	FALSE	2.685	5	1	1	4	1	176	20.5	5.85	0	1				Pf00018		ENSSSCG00000017206	GRB2	A0A5G2QN78			0	0	1.057	2.448	2.515	0.910632	0.592525	0.720623	90.17	95.33	103.55	69.9	73.3	152.2	104.7	88.11	30.33	49.45	80.95	54913.8	229303
FALSE	Medium	Master Protein	A0A5G2QXD8	Nucleolin OS=Sus scrofa OX=9823 GN=NCL PE=1 SV=1	0.012	FALSE	2.679	2	1	1	5	1	701	75.6	4.67	0	1		nucleus;other cell component	nucleic acid binding activity	Pf00076		ENSSSCG00000016275	NCL	A0A5G2QXD8			0	0	1.258	1.467	1.357	0.826833	0.878121	0.95103	66.06	78.59	58.78	87.6	97.7	127.8	86.9	56.57	37.51	60.55	61.38	1.80794e+06	2.25321e+06	2.54753e+06
FALSE	Medium	Master Protein	K7GMX2	Mortality factor 4 like 2 OS=Sus scrofa OX=9823 GN=MORF4L2 PE=4 SV=1	0.012	FALSE	2.662	3	1	1	2	1	288	32.2	9.72	0	1	cell organization and biogenesis;protein metabolism;other metabolic processes;other biological processes	plasma membrane;other membranes;nucleus		Pf05712	100524842	ENSSSCG00000012534	MORF4L2	F1RYC6; K7GMX2; ssc:100524842			0	0	1.228	1.035	9.989	0.760222	0.982819	0.000779869	88.22	98.29	161.42	51.7	25.7	35.3	287.3	54.61	68.43	150.18	127.46		104774	111330
FALSE	Medium	Master Protein	F1SGM2	ER membrane protein complex subunit 9 OS=Sus scrofa OX=9823 GN=EMC9 PE=4 SV=1	0.012	FALSE	2.651	8	1	1	1	1	206	22.8	6.02	0	1	cell organization and biogenesis;other biological processes	other membranes;ER/Golgi	other molecular function	Pf03665	100153238	ENSSSCG00000002005	EMC9	F1SGM2; ssc:100153238			0	0	0.542	0.291	1.216	0.811134	0.33352	0.980613	119.84	108.48	93.69	164.8	100.6	47.9	86.7	101.26	63.25	64.37	119.88	349525
FALSE	Medium	Master Protein	A0A5S6FUH2	EKC/KEOPS complex subunit GON7 OS=Sus scrofa OX=9823 PE=4 SV=1	0.012	FALSE	2.643	17	1	1	3	1	104	11.1	6.14	0	1		other cell component		Pf15387							0	0	1.667	1.324	1.141	0.564344	0.908787	0.95103	132.69	122.14	118.79	53.8	190.5	74.6	81.2	117.79	56.41	82.21	47.57	285171	3.34997e+06	1.75964e+06
FALSE	Medium	Master Protein	A0A286ZSA7	3-hydroxybutyrate dehydrogenase 2 OS=Sus scrofa OX=9823 GN=BDH2 PE=1 SV=1	0.012	FALSE	2.626	5	1	1	2	1	240	26.2	7.15	0	1			other molecular function	Pf13561		ENSSSCG00000022282	BDH2	A0A286ZSA7			0	0	0.827	1.194	1.532	0.992452	0.946562	0.95103	111.63	81.57	112.86	74.2	102.1	88.6	135.1	94.21	76.95		75.02	110237
FALSE	Medium	Master Protein	F1RU38	Splicing factor 3B subunit 2 OS=Sus scrofa OX=9823 GN=SF3B2 PE=1 SV=3	0.012	FALSE	2.622	1	1	1	1	1	895	100.1	5.67	0	1	RNA metabolism OR transcription;other metabolic processes	nucleus		Pf04037, Pf04046	100522004	ENSSSCG00000012957	SF3B2	F1RU38; ssc:100522004	mRNA Splicing - Major Pathway; mRNA Splicing - Minor Pathway		2	0	0.01	1.747	0.01	1.82187e-16	0.812099	2.15434e-16		94.1		143.6		256.4		74.96		35.93			236508	336349
FALSE	Medium	Master Protein	F1ST54	Aldehyde dehydrogenase 1 family member B1 OS=Sus scrofa OX=9823 GN=ALDH1B1 PE=1 SV=1	0.012	FALSE	2.62	2	1	1	1	1	517	57.4	6.61	0	1		cytosol;mitochondrion;nucleus	other molecular function	Pf00171	100156278	ENSSSCG00000005361	ALDH1B1	F1ST54; ssc:100156278	Ethanol oxidation		1	0	1.366	2.333	0.593	0.688117	0.625428	0.551026	91.72	64.22	90.26	71.1	112.2	161.8	54.9	78.99	90.11	58.23	96.43	153797	110114
FALSE	Medium	Master Protein	P61013	Cardiac phospholamban OS=Sus scrofa OX=9823 GN=PLN PE=1 SV=1	0.012	FALSE	2.613	21	1	1	5	1	52	6.1	8.81	0	1	other biological processes	other membranes;cytosol;mitochondrion;ER/Golgi	other molecular function	Pf04272	397421	ENSSSCG00070009472	PLN	P07473; P61013; ssc:397421	Ion homeostasis; Ion transport by P-type ATPases		2	0	1.267	1.319	0.633	0.826833	0.912661	0.475181	89.86	100.97	91.44	88.7	70.5	172.8	68	83.52	85.53	50.98	41.01	1.55071e+06	3.70549e+06	2.18501e+06
FALSE	Medium	Master Protein	F1RG04	Coiled-coil domain containing 6 OS=Sus scrofa OX=9823 GN=CCDC6 PE=4 SV=1	0.012	FALSE	2.61	2	1	1	1	1	478	53.3	7.34	0	1		cytosol	other molecular function	Pf09755	100155896	ENSSSCG00000010211	CCDC6	F1RG04; ssc:100155896			0	0	0.903	0.01	0.01	0.965392	1.19313e-16	2.15434e-16	106.94			255.1	144.9			41.95	112.04				144132
FALSE	Medium	Master Protein	F1RLQ7	Uncharacterized protein OS=Sus scrofa OX=9823 PE=4 SV=4	0.012	FALSE	2.606	0	1	1	2	1	6228	695.2	9.38	0	1		other membranes		Pf15804							0	0	0.791	0.488	8.021	0.998783	0.773379	6.22371e-06	66.58	52.59	134.36	38.6	30.5	21.2	309.6	160.25	153.74	30.84	76.11		247002	8.54242e+06
FALSE	Medium	Master Protein	F1SUE2	Osteomodulin OS=Sus scrofa OX=9823 GN=OMD PE=1 SV=1	0.012	FALSE	2.604	2	1	1	2	1	422	49.3	5.3	0	1	other biological processes	non-structural extracellular;extracellular matrix		Pf01462, Pf13855	100511925	ENSSSCG00000008073	OMD	F1SUE2; ssc:100511925	Keratan sulfate biosynthesis; Keratan sulfate degradation		2	0	0.903	2.235	1.39	0.95839	0.662594	0.983747	67.78	69.32	51.44	72.4	65.3	161.7	100.6	38.82	72.06	54.12	59.08			445993
FALSE	Medium	Master Protein	F1RF28	Thrombospondin 4 OS=Sus scrofa OX=9823 GN=THBS4 PE=1 SV=4	0.012	FALSE	2.604	2	1	1	5	1	940	103.5	4.67	0	1	cell adhesion	non-structural extracellular	other molecular function	Pf02412, Pf05735, Pf07645, Pf11598		ENSSSCG00000014117	THBS4	F1RF28			0	0	1.77	1.256	1.518	0.379856	0.928442	0.954864	103.11	104.8	108.79	77.5	114.5	92	116	86.66	45.45	39.88	53.93	456668	853136	534372
FALSE	Medium	Master Protein	F1SCS1	DEAD-box helicase 1 OS=Sus scrofa OX=9823 GN=DDX1 PE=1 SV=4	0.012	FALSE	2.598	3	1	1	1	1	741	82.9	7.64	0	1	RNA metabolism OR transcription;other metabolic processes;stress response;other biological processes	cytosol;mitochondrion;nucleus;other cell component	nucleic acid binding activity;other molecular function	Pf00270, Pf00271, Pf00622		ENSSSCG00000008619	DDX1	F1SCS1			0	0	0.774	0.312	1.677	0.999833	0.387839	0.929094	68.38	72.72	64.75	97.7	75.6	30.5	196.2	62.28	8.7		45.02
FALSE	Medium	Master Protein	A0A287BPT5	Sulfurtransferase OS=Sus scrofa OX=9823 GN=TST PE=1 SV=2	0.012	FALSE	2.593	3	1	1	1	1	350	39	7.81	0	1	other metabolic processes;transport;other biological processes	mitochondrion	nucleic acid binding activity;other molecular function	Pf00581		ENSSSCG00000000133	TST	A0A287BPT5	Degradation of cysteine and homocysteine		1	0	0.01	0.01	1.064	1.82187e-16	1.19313e-16	0.934739			0	193.8			206.2
FALSE	Medium	Master Protein	A0A287B272	Talin 2 OS=Sus scrofa OX=9823 GN=TLN2 PE=1 SV=1	0.013	FALSE	2.584	0	1	1	1	1	2542	271.4	5.53	0	1	cell adhesion;cell organization and biogenesis;transport	cytoskeleton;other cell component	cytoskeletal activity;other molecular function	Pf00373, Pf01608, Pf08913, Pf09141, Pf16511		ENSSSCG00000024088	TLN2	A0A287B272			0	0	100	100	100	1.82187e-16	1.19313e-16	2.15434e-16					93.1	150.5	156.5		30.51	55.21	49.08
FALSE	Medium	Master Protein	F1SRU2	Zyxin OS=Sus scrofa OX=9823 GN=ZYX PE=1 SV=2	0.013	FALSE	2.577	2	1	1	4	1	588	62.7	6.86	0	1	cell adhesion;cell organization and biogenesis;stress response;signal transduction	plasma membrane;other membranes;cytosol;cytoskeleton;nucleus;other cell component	other molecular function	Pf00412		ENSSSCG00000016461	ZYX	F1SRU2			0	0	0.586	0.813	0.822	0.848069	0.957483	0.831476	80.19	81.06	82.67	139.3	74.4	100.3	85.9	57.29	51.27	85.07	78.15	989034	2.03687e+06	1.29469e+06
FALSE	Medium	Master Protein	Q2YGT9	60S ribosomal protein L6 OS=Sus scrofa OX=9823 GN=RPL6 PE=1 SV=3	0.013	FALSE	2.575	3	1	1	3	1	284	32.2	10.73	0	1	cell organization and biogenesis;protein metabolism;other metabolic processes	other membranes;cytosol;ER/Golgi;translational apparatus	nucleic acid binding activity;other molecular function	Pf01159, Pf03868	733592	ENSSSCG00005039246; ENSSSCG00040048288; ENSSSCG00045011389; ENSSSCG00050039189; ENSSSCG00070008766	RPL6	Q2YGT9; ssc:733592	L13a-mediated translational silencing of Ceruloplasmin expression; Nonsense Mediated Decay (NMD) independent of the Exon Junction Complex (EJC); Nonsense Mediated Decay (NMD) enhanced by the Exon Junction Complex (EJC); SRP-dependent cotranslational protein targeting to membrane; GTP hydrolysis and joining of the 60S ribosomal subunit; Major pathway of rRNA processing in the nucleolus and cytosol		6	0	100	100	100	1.82187e-16	1.19313e-16	2.15434e-16					67.2	64.3	268.5				65.1
FALSE	Medium	Master Protein	A0A5G2R4D6	TSC22 domain family member 4 OS=Sus scrofa OX=9823 GN=TSC22D4 PE=4 SV=1	0.013	FALSE	2.573	4	1	1	1	1	362	37.7	8.85	0	1	other biological processes			Pf01166		ENSSSCG00000025164	TSC22D4	A0A5G2R4D6			0	0	1.612	1.71	1.455	0.544188	0.821372	0.977696	67.68	68.14	59.24	81.6	99.7	88.2	130.5	49.32	45.69	56.85	48.02	114966	225045	271631
FALSE	Medium	Master Protein	A0A5G2QZP5	Uncharacterized protein OS=Sus scrofa OX=9823 GN=PPP1R7 PE=1 SV=1	0.013	FALSE	2.57	3	1	1	1	1	336	37.9	4.94	0	1				Pf12799, Pf14580		ENSSSCG00000016376	PPP1R7	A0A5G2QZP5			0	0	0.632	0.474	0.835	0.942549	0.757064	0.855182	16.04	64.76	119.03	136	86	64.4	113.5		71.68	56.61	108.45
FALSE	Medium	Master Protein	A0A287BEZ4	Folliculin interacting protein 2 OS=Sus scrofa OX=9823 GN=FNIP2 PE=4 SV=1	0.013	FALSE	2.562	2	1	1	1	1	1109	120.3	7.47	0	1		other membranes;other cytoplasmic organelle		Pf14636, Pf14637, Pf14638		ENSSSCG00000031175	FNIP2	A0A287BEZ4			0	0
FALSE	Medium	Master Protein	A0A5G2R5Y0	PlsC domain-containing protein OS=Sus scrofa OX=9823 GN=AGPAT2 PE=1 SV=1	0.013	FALSE	2.562	3	1	1	1	1	246	27.4	9.16	0	1		other membranes	other molecular function	Pf01553		ENSSSCG00000040845	AGPAT2	A0A5G2R5Y0			0	0	0.45	0.9	0.824	0.544188	0.982782	0.831476	82.22	36.51	77.32	132.3	59.6	112.6	95.5	20.64	93.78	57.91	61.96	1.13784e+06	1.59676e+06	1.71914e+06
FALSE	Medium	Master Protein	A0A287BCV1	Alkylglycerone-phosphate synthase OS=Sus scrofa OX=9823 GN=AGPS PE=1 SV=1	0.014	FALSE	2.552	2	1	1	1	1	541	60.8	7.17	0	1	other metabolic processes	other cytoplasmic organelle	other molecular function	Pf01565, Pf02913		ENSSSCG00000023983	AGPS	A0A287BCV1			0	0	0.809	0.698	2.261	0.99392	0.902559	0.808555	108.02	108.02	113.82	83.9	67.9	58.6	189.7	98.44	75.99		81.94
FALSE	Medium	Master Protein	A0A5G2RLE3	Microtubule associated protein 1A OS=Sus scrofa OX=9823 GN=MAP1A PE=1 SV=1	0.014	FALSE	2.539	0	1	1	2	1	2900	314.6	4.87	0	1	cell organization and biogenesis	cytoskeleton	cytoskeletal activity			ENSSSCG00000004705	MAP1A	A0A5G2RLE3			0	0	0.365	0.555	1.482	0.460691	0.825754	0.964484	68.12	84.22	26.94	115.7	38.3	74.5	171.5	26.49	79.05	76.49	6.81	420724	614629
FALSE	Medium	Master Protein	A0A5G2RAF0	Ribosomal protein L3 like OS=Sus scrofa OX=9823 GN=RPL3L PE=3 SV=1	0.02	FALSE	2.533	2	1	1	2	1	441	49.1	10.52	0	1	protein metabolism;other metabolic processes	translational apparatus	other molecular function	Pf00297		ENSSSCG00000032657	RPL3L	A0A5G2RAF0	L13a-mediated translational silencing of Ceruloplasmin expression; SRP-dependent cotranslational protein targeting to membrane; Major pathway of rRNA processing in the nucleolus and cytosol; GTP hydrolysis and joining of the 60S ribosomal subunit; Nonsense Mediated Decay (NMD) independent of the Exon Junction Complex (EJC); Nonsense Mediated Decay (NMD) enhanced by the Exon Junction Complex (EJC)		6	0	0.539	0.654	2.917	0.864025	0.888843	0.436306	121.87	121.87	103.98	78.3	42.2	51.2	228.3	89.8			22.27
FALSE	Medium	Master Protein	F2Z5F7	Dpy-30 histone methyltransferase complex regulatory subunit OS=Sus scrofa OX=9823 GN=DPY30 PE=1 SV=1	0.02	FALSE	2.524	20	1	1	1	1	99	11.2	4.88	0	1	cell organization and biogenesis;protein metabolism;other metabolic processes;transport	ER/Golgi;nucleus;other cell component	other molecular function	Pf05186	100514043	ENSSSCG00000008516	DPY30	F2Z5F7; ssc:100514043	RUNX1 regulates genes involved in megakaryocyte differentiation and platelet function; PKMTs methylate histone lysines		2	0	1.324	1.598	1.21	0.707748	0.84316	0.978342	80.85	73.94	89.39	65.6	104	126.4	104	69.77	73.48	34.69	96.84	59129	231634	151154
FALSE	Medium	Master Protein	F1S8P9	Adducin 1 OS=Sus scrofa OX=9823 GN=ADD1 PE=1 SV=4	0.02	FALSE	2.508	2	1	1	1	1	744	82.5	9.61	0	1		cytoskeleton		Pf00596		ENSSSCG00000008692	ADD1	F1S8P9			0	0	1.047	1.291	0.959	0.914705	0.921879	0.923971	71.13	127.15	132.45	109.5	103.5	137.4	49.6	63.79	56.26	112.17	102.81	661311	417337	349799
FALSE	Medium	Master Protein	F1S9H9	Low molecular weight phosphotyrosine protein phosphatase OS=Sus scrofa OX=9823 GN=ACP1 PE=1 SV=4	0.02	FALSE	2.504	5	1	1	3	1	230	25.6	9.11	0	1	protein metabolism;other metabolic processes	plasma membrane;other membranes;cytosol	other molecular function	Pf01451		ENSSSCG00000008659	ACP1	F1S9H9			0	0	1.193	0.502	1.21	0.87282	0.788678	0.980613	92.9	97.27	104.71	96.2	114.8	48.3	140.8	89.96	42.84	59.44	75.43
FALSE	Medium	Master Protein	P15175	Cathelin OS=Sus scrofa OX=9823 PE=1 SV=2	0.02	FALSE	2.502	13	1	1	1	1	96	10.8	5.21	0	1	stress response;other biological processes	non-structural extracellular	other molecular function	Pf00666							0	0	0.622	1.871	1.467	0.923872	0.788678	0.947221	119.33	96.95	99.72	72.4	49.3	138.6	139.7	61.73	117.65	78.37	68.93	1.17377e+06	2.30683e+06	548063
FALSE	Medium	Master Protein	A0A287APR1	60S ribosomal protein L18a OS=Sus scrofa OX=9823 GN=RPL18A PE=1 SV=1	0.02	FALSE	2.498	6	1	1	1	1	224	26	10.92	0	1	protein metabolism;other metabolic processes	cytosol;translational apparatus	other molecular function	Pf01775		ENSSSCG00000013889	RPL18A	A0A287APR1	L13a-mediated translational silencing of Ceruloplasmin expression; SRP-dependent cotranslational protein targeting to membrane; Major pathway of rRNA processing in the nucleolus and cytosol; GTP hydrolysis and joining of the 60S ribosomal subunit; Nonsense Mediated Decay (NMD) independent of the Exon Junction Complex (EJC); Nonsense Mediated Decay (NMD) enhanced by the Exon Junction Complex (EJC)		6	0		100	100		1.19313e-16	2.15434e-16						117	283			91.5	53.91
FALSE	Medium	Master Protein	A0A287A4K2	Secernin 3 OS=Sus scrofa OX=9823 GN=SCRN3 PE=1 SV=1	0.02	FALSE	2.493	2	1	1	1	1	422	48.3	5.74	0	1	protein metabolism		other molecular function	Pf03577		ENSSSCG00000023297	SCRN3	A0A287A4K2			0	0	0.664	0.01	1.459	0.969515	1.19313e-16	0.971007	52.1		76.39	95.9	72.2		231.8	78.49	30.44		69.75	201827
FALSE	Medium	Master Protein	I3L945	Ubiquitin carboxyl-terminal hydrolase OS=Sus scrofa OX=9823 GN=USP14 PE=1 SV=3	0.02	FALSE	2.489	2	1	1	1	1	505	57.2	5.5	0	1	cell-cell signaling;protein metabolism;other metabolic processes;other biological processes	plasma membrane;other membranes;cytosol;other cell component	enzyme regulator activity;other molecular function	Pf00443		ENSSSCG00000022559	USP14	I3L945	Ub-specific processing proteases		1	0	1.587	0.01	2.187	0.582688	1.19313e-16	0.831476	49.67		70.6	83.8	133		183.3	44.93			73.94
FALSE	Medium	Master Protein	A0A5G2QA32	Protein arginine methyltransferase 1 OS=Sus scrofa OX=9823 GN=PRMT1 PE=1 SV=1	0.02	FALSE	2.488	3	1	1	2	1	325	37.7	6.15	0	1	protein metabolism;other metabolic processes		other molecular function	Pf13649		ENSSSCG00000003189	PRMT1	A0A5G2QA32			0	0	0.01	0.22	0.01	1.82187e-16	0.147685	2.15434e-16		0		328		72
FALSE	Medium	Master Protein	A0A287BD11	SMG1 nonsense mediated mRNA decay associated PI3K related kinase OS=Sus scrofa OX=9823 GN=SMG1 PE=3 SV=2	0.02	FALSE	2.485	0	1	1	1	1	3638	407.5	6.48	0	1	protein metabolism;RNA metabolism OR transcription;other metabolic processes;signal transduction;other biological processes	nucleus;other cell component	kinase activity	Pf00454, Pf15785, Pf17229		ENSSSCG00000032531	SMG1	A0A287BD11			0	0	0.01	0.215	0.067	1.82187e-16	0.141674	5.44755e-13		85.87	85.87	311.9		67.2	20.8	148.56						1.40372e+06
FALSE	Medium	Master Protein	F1S6D8	UMP-CMP kinase OS=Sus scrofa OX=9823 GN=CMPK1 PE=1 SV=3	0.02	FALSE	2.48	7	1	1	2	1	169	19.1	9.13	0	1	other metabolic processes		kinase activity;other molecular function	Pf00406		ENSSSCG00000003885	CMPK1	F1S6D8			0	0	0.682	1.012	1.138	0.974453	0.982819	0.95103	83.35	90.66	130.55	90.5	78.8	91.6	139.2	65.15	34.54	2.75	71.49	148629		136063
FALSE	Medium	Master Protein	A0A287AJ64	Laminin subunit beta 2 OS=Sus scrofa OX=9823 GN=LAMB2 PE=1 SV=1	0.02	FALSE	2.479	1	1	1	1	1	1806	196.7	6.58	0	1		extracellular matrix;other membranes		Pf00053, Pf00055		ENSSSCG00000011377	LAMB2	A0A287AJ64			0	0			100			2.15434e-16							400				65.69
FALSE	Medium	Master Protein	A0A287B1R3	Periostin OS=Sus scrofa OX=9823 GN=POSTN PE=1 SV=2	0.021	FALSE	2.464	2	1	1	1	1	825	91.8	7.24	0	1	cell adhesion			Pf02469		ENSSSCG00000009361	POSTN	A0A287B1R3			0	0	0.469	7.995	0.896	0.760222	0.0102294	0.913077	85.26	75.37	89.61	38.4	19.3	307	35.4	75.44	64.97		67.43	120533	681156
FALSE	Medium	Master Protein	A0A5G2QLB1	Calcium/calmodulin dependent protein kinase IG OS=Sus scrofa OX=9823 GN=CAMK1G PE=4 SV=1	0.021	FALSE	2.454	3	1	1	1	1	533	59	8.19	0	1	protein metabolism;other metabolic processes		kinase activity;other molecular function	Pf00069		ENSSSCG00000015619	CAMK1G	A0A5G2QLB1			0	0	0.453	0.909	0.956	0.707748	0.982819	0.923971	86.77	114.91	73.81	158.3	54.6	69	118	61.16	102.47	82.6	58.22	572162	916334	912509
FALSE	Medium	Master Protein	A0A5G2QDZ7	Coiled-coil domain containing 12 OS=Sus scrofa OX=9823 GN=CCDC12 PE=4 SV=1	0.021	FALSE	2.447	6	1	1	2	1	167	19.2	8.88	0	1				Pf08315		ENSSSCG00000011329	CCDC12	A0A5G2QDZ7			0	0	0.243	0.374	0.58	0.0863871	0.563122	0.303103	103.28	113.82	133.91	202.5	39.6	61.2	96.7	99.11	96.4	118.49	100.26	378092		1.21007e+06
FALSE	Medium	Master Protein	K7GSK9	5'-AMP-activated protein kinase subunit gamma-3 OS=Sus scrofa OX=9823 GN=PRKAG3 PE=4 SV=3	0.021	FALSE	2.445	3	1	1	2	1	494	53.7	5.38	0	1	protein metabolism;other metabolic processes;stress response;other biological processes	nucleus;other cell component	enzyme regulator activity;other molecular function	Pf00571		ENSSSCG00000016200	PRKAG3	K7GSK9			0	0	0.454	0.463	1.806	0.729358	0.741938	0.923971	86.54	115.34	117.49	84.8	43	65.5	206.8	99.16	58.14	88.07	99.99	291324	1.55705e+06	779527
FALSE	Medium	Master Protein	D0G0B3	3-ketoacyl-CoA thiolase, mitochondrial OS=Sus scrofa OX=9823 GN=ACAA2 PE=1 SV=1	0.021	FALSE	2.443	7	1	1	1	1	397	41.9	8.4	0	1			other molecular function	Pf00108, Pf02803	100312959	ENSSSCG00000004510	ACAA2	A0A286ZPP6; D0G0B3; ssc:100312959			0	0
FALSE	Medium	Master Protein	A0A5G2QJK8	U6 snRNA-associated Sm-like protein LSm4 OS=Sus scrofa OX=9823 GN=LSM4 PE=3 SV=1	0.021	FALSE	2.437	4	1	1	1	1	234	25.4	7.23	1.62	1	RNA metabolism OR transcription;other metabolic processes	nucleus	nucleic acid binding activity	Pf01423		ENSSSCG00000034314	LSM4	A0A5G2QJK8	mRNA Splicing - Major Pathway; mRNA decay by 5' to 3' exoribonuclease		2	0	0.762	1.229	2.03	0.999833	0.933401	0.90212	63.63	117.89	66.01	86.5	65.9	106.3	141.3	88.55	30.87	167.42	100.71		315371
FALSE	Medium	Master Protein	I3LSK0	Ankyrin repeat domain 17 OS=Sus scrofa OX=9823 GN=ANKRD17 PE=1 SV=3	0.021	FALSE	2.437	1	1	1	1	1	2216	233.1	7.08	0	1			nucleic acid binding activity	Pf00013, Pf12796		ENSSSCG00000024592	ANKRD17	I3LSK0			0	0	0.78	0.558	1.818	0.999833	0.831758	0.923971	59.08	86.02	40.89	85.6	67.3	58.1	189.1	28.11	48.38	82.88	40.28	237615	250245
FALSE	Medium	Master Protein	A0A286ZL26	Ribosomal protein L19 OS=Sus scrofa OX=9823 GN=RPL19 PE=1 SV=1	0.021	FALSE	2.437	5	1	1	1	1	175	20.9	11.47	0	1	protein metabolism;other metabolic processes	cytosol;translational apparatus	nucleic acid binding activity;other molecular function	Pf01280		ENSSSCG00000017509	RPL19	A0A286ZL26			0	0	0.346	0.616	0.01	0.387678	0.858726	2.15434e-16	93.49	87.46		192.6	88.7	118.6		83.51	57.64	78.28				131031
FALSE	Medium	Master Protein	A0A287AD83	Chromodomain helicase DNA binding protein 6 OS=Sus scrofa OX=9823 GN=CHD6 PE=4 SV=1	0.021	FALSE	2.435	1	1	1	1	1	2639	295.7	6.2	0	1	cell organization and biogenesis		other molecular function	Pf00176, Pf00271, Pf00385		ENSSSCG00000007360	CHD6	A0A287AD83			0	0	0.463	0.68	0.95	0.750787	0.891153	0.923971	63.76	33.22	115.47	140.7	48	91.1	120.2	28.23	79.19	10.18	99.45	230152	219466	284351
FALSE	Medium	Master Protein	K7GRN9	Protein Niban OS=Sus scrofa OX=9823 GN=NIBAN1 PE=1 SV=2	0.021	FALSE	2.435	2	1	1	1	1	934	103.3	4.72	0	1	stress response;other biological processes	plasma membrane;other membranes;cytosol			100516994	ENSSSCG00000015567	NIBAN1	K7GRN9; ssc:100516994			0	0	0.521	1.072	0.417	0.826833	0.977423	0.196946	63.55	102.62	79.06	134.9	64.3	144.6	56.2	30.58	70.84	92.35	107.75		448918	289289
FALSE	Medium	Master Protein	A0A286ZJ42	Ig-like domain-containing protein OS=Sus scrofa OX=9823 GN=SCN4B PE=1 SV=2	0.021	FALSE	2.433	3	1	1	7	1	282	30.8	8.57	0	1		other membranes		Pf07686		ENSSSCG00000029199	SCN4B	A0A286ZJ42			0	0	0.834	2.18	1.391	0.990753	0.679591	0.984188	111.44	134.97	138.7	75.5	76.7	164.6	83.2	137.05	54.09	210.98	157.79	1.16773e+06	2.02646e+06	173378
FALSE	Medium	Master Protein	A0A5G2QV44	Uncharacterized protein OS=Sus scrofa OX=9823 GN=DECR1 PE=1 SV=1	0.021	FALSE	2.428	3	1	1	4	1	304	33.4	9.36	0	1			other molecular function	Pf00106, Pf13561		ENSSSCG00000006126	DECR1	A0A5G2QV44			0	0	0.957	0.787	0.549	0.990753	0.942321	0.320103	67.2	74.63	115	131.3	108.6	95.1	64.9	57.7	55.95	44.34	108.29	234278
FALSE	Medium	Master Protein	A0A287BQX8	RAB7A, member RAS oncogene family OS=Sus scrofa OX=9823 GN=RAB7A PE=1 SV=1	0.022	FALSE	2.425	7	1	1	1	1	212	23.4	5.74	0	1			other molecular function	Pf00071		ENSSSCG00000011615	RAB7A	A0A287BQX8			0	0	0.542	0.423	1.981	0.868943	0.662594	0.831476	76.7	73.26	115.07	70.3	40.7	24.8	264.2	76.92	66.85	93.9	62.82	133070	777477
FALSE	Medium	Master Protein	K7GSM4	ADP ribosylation factor guanine nucleotide exchange factor 1 OS=Sus scrofa OX=9823 GN=ARFGEF1 PE=1 SV=3	0.023	FALSE	2.419	1	1	1	1	1	1849	208.6	5.83	0	1	cell organization and biogenesis;transport;other biological processes	other membranes;cytosol;ER/Golgi;nucleus;other cell component	enzyme regulator activity;cytoskeletal activity;other molecular function	Pf01369, Pf09324, Pf12783, Pf16213	100156861	ENSSSCG00000006201	ARFGEF1	K7GSM4; ssc:100156861			0	0	100	100	100	1.82187e-16	1.19313e-16	2.15434e-16					105.5	259.4	35		152.18	35.67
FALSE	Medium	Master Protein	I3L568	Centrosomal protein 250 OS=Sus scrofa OX=9823 GN=CEP250 PE=4 SV=3	0.024	FALSE	2.415	1	1	1	1	1	2440	279.7	5.07	0	1	cell cycle OR cell proliferation;cell organization and biogenesis;other biological processes	cytoskeleton;other cell component	other molecular function	Pf15035	100151840	ENSSSCG00000021138	CEP250	I3L568; ssc:100151840	Regulation of PLK1 Activity at G2/M Transition; Loss of Nlp from mitotic centrosomes; Recruitment of mitotic centrosome proteins and complexes; Recruitment of NuMA to mitotic centrosomes; Anchoring of the basal body to the plasma membrane; AURKA Activation by TPX2		7	0	0.01	0.01	0.374	1.82187e-16	1.19313e-16	0.0214072			87.9	332.6			67.4	53.36			100.41			326429
FALSE	Medium	Master Protein	A0A5K1UVK9	Zinc finger and BTB domain containing 40 OS=Sus scrofa OX=9823 GN=ZBTB40 PE=4 SV=1	0.024	FALSE	2.413	1	1	1	1	1	1241	138.2	6.47	0	1	stress response	nucleus		Pf00096, Pf00651		ENSSSCG00000026276	ZBTB40	A0A5K1UVK9			0	0	0.345	0.666	0.01	0.354831	0.888843	2.15434e-16	91.14	25.26		198.9	68.7	132.5			102.49	69.22		1.40285e+06
FALSE	Medium	Master Protein	F1RYT3	Lysosome membrane protein 2 OS=Sus scrofa OX=9823 GN=SCARB2 PE=1 SV=1	0.024	FALSE	2.41	2	1	1	1	1	478	54	5.3	0	1	transport;other biological processes	plasma membrane;other membranes;other cytoplasmic organelle;other cell component	other molecular function	Pf01130	414407	ENSSSCG00000008980	SCARB2	F1RYT3; ssc:414407			0	0	0.689	0.01	2.904	0.988157	1.19313e-16	0.521821	48.08		36.2	87.1	60		252.9	33.55	54.81
FALSE	Medium	Master Protein	A0A5G2QI52	Serine/threonine-protein phosphatase CPPED1 OS=Sus scrofa OX=9823 GN=CPPED1 PE=1 SV=1	0.024	FALSE	2.405	4	1	1	1	1	313	35.4	5.55	1.95	1	protein metabolism;other metabolic processes	plasma membrane;other membranes;cytosol	other molecular function	Pf00149	100627178	ENSSSCG00000024206	CPPED1	A0A5G2QI52; ssc:100627178	Neutrophil degranulation		1	0	0.6	2.932	5.007	0.924588	0.416977	0.0151015	57.32	123.46	0	41.9	25.2	123	209.9		51	104.65		388426
FALSE	Medium	Master Protein	I3LPL6	Sodium channel protein OS=Sus scrofa OX=9823 GN=SCN11A PE=3 SV=3	0.024	FALSE	2.404	0	1	1	6	1	1785	205.2	7.55	0	1	transport;other biological processes	plasma membrane;other membranes;other cell component	transporter activity	Pf00520, Pf06512		ENSSSCG00000029419	SCN11A	I3LPL6	Phase 0 - rapid depolarisation		1	0	0.56	0.487	1.487	0.912106	0.772529	0.965327	87.33	67.33	88.75	93.2	87.3	45.8	173.7	70.69	29.71	36.98	61.53	175183		173483
FALSE	Medium	Master Protein	F1RJ61	UTP6 small subunit processome component OS=Sus scrofa OX=9823 GN=UTP6 PE=4 SV=1	0.024	FALSE	2.402	8	1	1	4	1	185	20	4.25	0	1	protein metabolism;other metabolic processes	nucleus	other molecular function	Pf15340	100524339	ENSSSCG00000017745	UTP6	F1RJ61; ssc:100524339			0	0	0.896	0.793	1.24	0.968591	0.948918	0.980613	94.83	67.39	95.7	112.8	96.1	89.4	101.7	68.82	86.55	23.14	102.15	358705	737153	343697
FALSE	Medium	Master Protein	A0A5G2R628	Tetratricopeptide repeat and ankyrin repeat containing 1 OS=Sus scrofa OX=9823 GN=TRANK1 PE=4 SV=1	0.024	FALSE	2.399	1	1	1	1	1	1603	181.2	6.29	0	1						ENSSSCG00000011239	TRANK1	A0A5G2R628			0	0	0.585	2.241	1.488	0.923872	0.662594	0.965327	122.58	104.31	104.31	71.9	42.1	179.1	107	95.69	60.19	74.55		1.24832e+06		1.22933e+06
FALSE	Medium	Master Protein	A0A286ZL02	Hook microtubule tethering protein 3 OS=Sus scrofa OX=9823 GN=HOOK3 PE=1 SV=2	0.024	FALSE	2.397	3	1	1	2	1	547	63	4.86	0	1	cell organization and biogenesis;transport	cytoskeleton;other cell component	cytoskeletal activity	Pf05622, Pf19047		ENSSSCG00000024486	HOOK3	A0A286ZL02			0	0	0.649	0.382	0.701	0.95839	0.590039	0.767447	127.84	14	14.35	166.1	54.1	63.4	116.4	55.93	102.13		52.33
FALSE	Medium	Master Protein	F1RYP8	LysM domain containing 2 OS=Sus scrofa OX=9823 GN=LYSMD2 PE=4 SV=1	0.024	FALSE	2.391	5	1	1	1	1	221	24	6.24	0	1				Pf01476	100155966	ENSSSCG00000004629	LYSMD2	F1RYP8			0	0	0.151	0.562	0.56	0.00636906	0.831758	0.360263	52.66	90.28	50.33	175.9	26.5	99	98.6	46.46	0.8	69.28	41.88	471685	1.45542e+06	707282
FALSE	Medium	Master Protein	A0A5G2QU08	Alpha-mannosidase OS=Sus scrofa OX=9823 GN=MAN2B2 PE=3 SV=1	0.024	FALSE	2.391	1	1	1	1	1	1039	118.7	8.6	0	1	other metabolic processes		other molecular function	Pf01074, Pf07748, Pf09261, Pf17677		ENSSSCG00000027178	MAN2B2	A0A5G2QU08			0	0	9.797	10.97	0.01	9.52214e-06	0.00171342	2.15434e-16	6.66	10.71		18.4	180	201.6			83.69	10.19		146542
FALSE	Medium	Master Protein	A0A5G2QTY8	Prostamide/prostaglandin F synthase OS=Sus scrofa OX=9823 GN=PRXL2B PE=1 SV=1	0.024	FALSE	2.389	7	1	1	1	1	165	17.9	5.9	0	1				Pf13911		ENSSSCG00000026554	PRXL2B	A0A5G2QTY8			0	0	0.29	0.746	1.547	0.227087	0.92567	0.95103	13.46	25.46	41.6	111.6	32.3	83.3	172.7		12.79	23.93	44.55
FALSE	Medium	Master Protein	A0A287AKE9	Microtubule associated protein RP/EB family member 2 OS=Sus scrofa OX=9823 GN=MAPRE2 PE=1 SV=1	0.024	FALSE	2.38	5	1	1	2	1	315	35.9	5.96	0	1	cell cycle OR cell proliferation;other biological processes	cytoskeleton;other cell component	cytoskeletal activity	Pf00307, Pf03271		ENSSSCG00000003738	MAPRE2	A0A287AKE9			0	0	0.706	1.108	1.003	0.968591	0.970417	0.929094	102.08	95.5	95.25	103.2	85.3	129	82.5	72.06	40.38	56.31	84.14	1.3071e+06	1.22794e+06	804973
FALSE	Medium	Master Protein	F1RX93	Migration and invasion enhancer 1 OS=Sus scrofa OX=9823 GN=MIEN1 PE=1 SV=2	0.024	FALSE	2.372	7	1	1	2	1	164	17.7	9.38	0	1	other biological processes	cytosol		Pf10262		ENSSSCG00000017496	MIEN1	F1RX93			0	0	0.217	0.226	0.312	0.0706541	0.163847	0.00892023	59.42	171.69	121.42	225.8	52.8	51	70.5	25.23	69.82	114.71	119.61
FALSE	Medium	Master Protein	A0A5G2RCG9	Tripartite motif containing 55 OS=Sus scrofa OX=9823 GN=TRIM55 PE=4 SV=1	0.024	FALSE	2.37	5	1	1	1	1	241	26.8	6.21	0	1			other molecular function	Pf00643, Pf13445		ENSSSCG00000006216	TRIM55	A0A5G2RCG9			0	0	2.107	0.146	0.849	0.359397	0.0288237	0.838352	18.34	20.93	133.38	98	206.4	14.3	81.4	83.16			52.08			30561.8
FALSE	Medium	Master Protein	I3LL27	Uncharacterized protein OS=Sus scrofa OX=9823 GN=VPS4A PE=1 SV=2	0.024	FALSE	2.365	2	1	1	1	1	518	56.8	8.22	0	1	cell cycle OR cell proliferation;cell organization and biogenesis;other metabolic processes;transport;other biological processes	other membranes;nucleus;other cytoplasmic organelle;other cell component	other molecular function	Pf00004, Pf04212, Pf09336, Pf17862		ENSSSCG00000025151	VPS4A	I3LL27	Sealing of the nuclear envelope (NE) by ESCRT-III; Endosomal Sorting Complex Required For Transport (ESCRT)		2	0	2.208	0.504	0.01	0.187628	0.788678	2.15434e-16	77.75	0		107.8	238	54.3			65.68
FALSE	Medium	Master Protein	A0A286ZWQ9	Nipsnap homolog 3A OS=Sus scrofa OX=9823 GN=NIPSNAP3A PE=4 SV=1	0.024	FALSE	2.358	10	1	1	2	1	235	27.4	8.87	0	1				Pf07978	100739365	ENSSSCG00000005424	LOC100739365	A0A286ZWQ9			0	0	0.34	0.199	2.558	0.394909	0.108173	0.389963	71.77	82.02	64.59	98.1	31.3	19.6	251	28.75	71.97	79.54	82.29	662787	951539
FALSE	Medium	Master Protein	A0A287BFT5	Target of myb1 membrane trafficking protein OS=Sus scrofa OX=9823 GN=TOM1 PE=3 SV=2	0.024	FALSE	2.358	4	1	1	1	1	470	51.3	4.83	0	1	transport			Pf00790, Pf03127		ENSSSCG00000038943	TOM1	A0A287BFT5			0	0	1.081	0.864	1.277	0.897244	0.973037	0.983747	119.6	106.66	129.16	96.5	67.2	88.6	147.7	130.58	65.66	101.01	101.18	172152	1.85309e+06	433020
FALSE	Medium	Master Protein	F1RGG5	Glutamate ionotropic receptor kainate type subunit 5 OS=Sus scrofa OX=9823 GN=GRIK5 PE=3 SV=3	0.025	FALSE	2.353	2	1	1	3	1	980	109	8.13	0	1	cell-cell signaling;transport;signal transduction;other biological processes	plasma membrane;other membranes;ER/Golgi;nucleus;other cell component	transporter activity;other molecular function	Pf00060, Pf01094, Pf10613		ENSSSCG00000003038	GRIK5	F1RGG5	Activation of Ca-permeable Kainate Receptor		1	0	1.284	2.377	2.461	0.817505	0.613659	0.706413	65.18	87.71	85.61	59.2	91.9	132.6	116.2	58.75	39.83	130.85	135.04	578922
FALSE	Medium	Master Protein	A0A5G2R3I8	Uncharacterized protein OS=Sus scrofa OX=9823 GN=LAMP1 PE=1 SV=1	0.025	FALSE	2.35	2	1	1	2	1	401	42.5	8.88	0	1		other membranes;other cytoplasmic organelle		Pf01299		ENSSSCG00000009555	LAMP1	A0A5G2R3I8			0	0	0.362	0.145	0.068	0.262195	0.0282697	9.25687e-13	142.25	141.52	131.48	306	57.8	16.5	19.8	99.98	114.58	159.94	90.72	678765	154880	4.88706e+06
FALSE	Medium	Master Protein	F1RTY6	Peptidylprolyl isomerase D OS=Sus scrofa OX=9823 GN=PPID PE=4 SV=1	0.025	FALSE	2.336	6	1	1	1	1	370	40.7	6.93	0	1	cell organization and biogenesis;protein metabolism;other metabolic processes;transport;other biological processes	cytosol;nucleus;other cell component	other molecular function	Pf00160, Pf13176		ENSSSCG00000008878	PPID	F1RTY6	ESR-mediated signaling		1	0	0.829	0.18	0.984	0.990753	0.0723855	0.938485	122.12	122.94	121.71	123.6	102.4	22.2	151.9	103.16	73.13	58.58	96.98	392286
FALSE	Medium	Master Protein	A0A287ADK7	Mitochondrial fission 1 protein OS=Sus scrofa OX=9823 GN=FIS1 PE=1 SV=1	0.025	FALSE	2.329	7	1	1	2	1	152	16.8	8.5	0	1	cell organization and biogenesis;other metabolic processes	other membranes;mitochondrion;other cytoplasmic organelle		Pf14852, Pf14853		ENSSSCG00000038938	FIS1	A0A287ADK7	Class I peroxisomal membrane protein import		1	0	1.369	1.031	1.283	0.688117	0.982819	0.984188	40.02	34.03	71.65	85.4	117	88.1	109.5	31.63	45.39		87.88
FALSE	Medium	Master Protein	F1SIG6	WAS/WASL interacting protein family member 3 OS=Sus scrofa OX=9823 GN=WIPF3 PE=1 SV=4	0.025	FALSE	2.328	3	1	1	1	1	470	49.5	9.88	0	1	other biological processes	cytoskeleton				ENSSSCG00000016685	WIPF3	F1SIG6			0	0	2.266	2.115	4.692	0.163119	0.707086	0.117794	106.15	82.84	81.83	31.2	99.3	76.1	193.4	75.69	113.13	150.38	70.6		139907	52995.1
FALSE	Medium	Master Protein	A0A287AK40	Uncharacterized protein OS=Sus scrofa OX=9823 PE=1 SV=1	0.025	FALSE	2.317	4	1	1	2	1	341	40.2	5.5	0	1	other biological processes	ER/Golgi	other molecular function								0	0	0.845	0.477	1.805	0.999833	0.757064	0.894226	111.61	121.59	98.25	91.4	71.5	34.9	202.1	72.45	89.08	94.52	76.87	134189	838551	559054
FALSE	Medium	Master Protein	Q863I2	Serine/threonine-protein kinase OSR1 OS=Sus scrofa OX=9823 GN=OXSR1 PE=2 SV=1	0.025	FALSE	2.317	2	1	1	17	1	529	58.2	6.49	0	1	protein metabolism;other metabolic processes;signal transduction	other cell component	kinase activity;other molecular function	Pf00069, Pf12202	106505565; 397618	ENSSSCG00005009949; ENSSSCG00070012557	OXSR1	Q863I2; ssc:397618			0	0	0.688	0.64	0.794	0.942549	0.878121	0.778531	38.77	68.14	49.58	120.9	89.2	83.6	106.3	91.11	11.57	47.58	26.45	950778	3.78516e+06	1.23237e+06
FALSE	Medium	Master Protein	A0A5G2R514	Cadherin 15 OS=Sus scrofa OX=9823 GN=CDH15 PE=1 SV=1	0.025	FALSE	2.316	3	1	1	2	1	758	82.3	4.77	0	1	cell adhesion	plasma membrane;other membranes	other molecular function	Pf00028, Pf01049		ENSSSCG00000002642	CDH15	A0A5G2R514			0	0	1.325	1.385	0.721	0.733599	0.891153	0.750378	53.31	69.73	69.06	88.7	124.4	122.9	64	41.27	27.27	92.57	54.82	454525	391927	243629
FALSE	Medium	Master Protein	A0A5G2R0M9	Aldo_ket_red domain-containing protein OS=Sus scrofa OX=9823 GN=AKR7A2 PE=1 SV=1	0.025	FALSE	2.313	4	1	1	1	1	336	37.3	9.16	0	1			other molecular function	Pf00248		ENSSSCG00000003491	AKR7A2	A0A5G2R0M9			0	0	4.03	0.01	4.966	0.00489858	1.19313e-16	0.0664077	0		0	40	161.3		198.7
FALSE	Medium	Master Protein	A0A286ZLS4	Peroxisomal biogenesis factor 14 OS=Sus scrofa OX=9823 GN=PEX14 PE=1 SV=1	0.025	FALSE	2.312	3	1	1	1	1	390	42.8	5.03	0	1	cell organization and biogenesis;transport;other biological processes	other membranes;nucleus;other cytoplasmic organelle;other cell component	signal transduction activity or receptor binding;cytoskeletal activity;other molecular function	Pf04695		ENSSSCG00000003405	PEX14	A0A286ZLS4	E3 ubiquitin ligases ubiquitinate target proteins; Peroxisomal protein import; Class I peroxisomal membrane protein import		3	0	0.989	2.047	1.985	0.930697	0.740786	0.91644	101	110.21	102.17	57.7	57.1	113.8	171.5	90.51	54.2	117.1	65.75	323608	210560	86223.8
FALSE	Medium	Master Protein	A0A286ZPF5	Mitogen-activated protein kinase OS=Sus scrofa OX=9823 GN=MAPK1 PE=1 SV=2	0.024	FALSE	2.307	2	1	1	1	1	387	43.8	7.17	0	1	protein metabolism;other metabolic processes;signal transduction	plasma membrane;other membranes;nucleus;other cell component	kinase activity;other molecular function	Pf00069		ENSSSCG00000010081	MAPK1	A0A286ZPF5			0	0	0.768	0.01	2.164	0.999833	1.19313e-16	0.852589	0		15.86	101.7	78.1		220.2				15.04
FALSE	Medium	Master Protein	I3LPA4	Kinesin family member 21B OS=Sus scrofa OX=9823 GN=KIF21B PE=1 SV=3	0.024	FALSE	2.305	1	1	1	5	1	1376	153.4	8.16	3.37	1	other biological processes	cytoskeleton	cytoskeletal activity;other molecular function	Pf00225, Pf00400		ENSSSCG00000021706	KIF21B	I3LPA4			0	0
FALSE	Medium	Master Protein	A0A287A8M1	Isocitrate dehydrogenase [NADP] OS=Sus scrofa OX=9823 GN=IDH1 PE=1 SV=1	0.024	FALSE	2.302	4	1	1	1	1	452	51.2	8	0	1	other metabolic processes		other molecular function	Pf00180		ENSSSCG00000023264	IDH1	A0A287A8M1			0	0	0.555	0.01	1.598	0.8861	1.19313e-16	0.929094	57.01		79.41	95.9	53.3		250.8	103.27			90.33
FALSE	Medium	Master Protein	F1RIE2	Damage specific DNA binding protein 1 OS=Sus scrofa OX=9823 GN=DDB1 PE=1 SV=3	0.024	FALSE	2.295	1	1	1	1	1	1139	126.8	5.26	0	1	cell-cell signaling;protein metabolism;DNA metabolism;other metabolic processes;stress response;signal transduction;other biological processes	nucleus;other cell component	nucleic acid binding activity	Pf03178, Pf10433		ENSSSCG00000013094	DDB1	F1RIE2	Neddylation; Formation of Incision Complex in GG-NER; DNA Damage Recognition in GG-NER; Formation of TC-NER Pre-Incision Complex; Dual incision in TC-NER; Gap-filling DNA repair synthesis and ligation in TC-NER; Recognition of DNA damage by PCNA-containing replication complex; Dual Incision in GG-NER		8	0	0.762	0.693	0.726	0.999833	0.897161	0.793358	47.07	26.4	89.3	122.8	102.9	85.1	89.2	55.54	39.57	13.1	99.13	154473
FALSE	Medium	Master Protein	A0A5G2R4K6	DnaJ heat shock protein family (Hsp40) member C7 OS=Sus scrofa OX=9823 GN=DNAJC7 PE=1 SV=1	0.024	FALSE	2.295	2	1	1	1	1	493	56.2	7.01	0	1				Pf00226, Pf13181, Pf13414, Pf13432		ENSSSCG00000017419	DNAJC7	A0A5G2R4K6	Regulation of HSF1-mediated heat shock response		1	0	0.664	0.01	2.551	0.968773	1.19313e-16	0.723181	83.79		59.78	114.9	70.1		215	36.38	96		68.12	176937	80413.2
FALSE	Medium	Master Protein	A0A286ZK95	Transcription and mRNA export factor ENY2 OS=Sus scrofa OX=9823 GN=ENY2 PE=1 SV=1	0.024	FALSE	2.294	17	1	1	1	1	101	11.5	9.33	0	1	protein metabolism;RNA metabolism OR transcription;other metabolic processes;transport;other biological processes	mitochondrion;nucleus	other molecular function	Pf10163	100153859	ENSSSCG00000038444	ENY2	A0A286ZK95; ssc:100153859			0	0	1.57	1.047	1.649	0.582714	0.982819	0.923971	135.7	125.83	24.57	126.1	20.1	45.9	207.9	81.62	143.46	98.39		979916	1.17455e+06	51481.4
FALSE	Medium	Master Protein	A0A287A2M4	Cysteine rich protein 2 OS=Sus scrofa OX=9823 GN=CRIP2 PE=1 SV=1	0.025	FALSE	2.291	6	1	1	4	1	232	24.8	8.4	0	1	cell organization and biogenesis	other cell component	other molecular function	Pf00412		ENSSSCG00000038713	CRIP2	A0A287A2M4			0	0	1.853	1.773	1.967	0.384137	0.80682	0.724405	64.02	86.39	70.08	60.2	120.8	100.5	118.4	53.8	41.15	72.22	50.09	1.14894e+06	631710	1.20747e+06
FALSE	Medium	Master Protein	K7GPQ2	Protein kinase AMP-activated non-catalytic subunit beta 2 OS=Sus scrofa OX=9823 GN=PRKAB2 PE=1 SV=1	0.025	FALSE	2.291	5	1	1	1	1	265	28.9	5.74	0	1	other metabolic processes;other biological processes			Pf04739, Pf16561		ENSSSCG00000006703	PRKAB2	K7GPQ2			0	0	0.408	0.533	1.081	0.628828	0.80682	0.946086	89.08	91.85	62.02	132.4	54	70.6	143.1	64.84	9.41
FALSE	Medium	Master Protein	A0A287B947	TATA-box binding protein associated factor 6 OS=Sus scrofa OX=9823 GN=TAF6 PE=4 SV=1	0.025	FALSE	2.29	2	1	1	2	1	705	75.2	8.68	0	1	RNA metabolism OR transcription;other metabolic processes	cytosol;nucleus	nucleic acid binding activity;other molecular function	Pf02969, Pf07571		ENSSSCG00000034153	TAF6	A0A287B947	RNA polymerase II transcribes snRNA genes; Regulation of TP53 Activity through Phosphorylation; RNA Polymerase II Pre-transcription Events; RNA Polymerase II Promoter Escape; RNA Polymerase II Transcription Pre-Initiation And Promoter Opening; RNA Polymerase II Transcription Initiation		7	0	10.006	4.599	1.31	3.42342e-07	0.120327	0.998616	77.7	89.59	15.71	23.6	236.6	108.7	31		65.19	78.84	20.37		77099.3
FALSE	Medium	Master Protein	A0A5G2QKV5	Axin interactor, dorsalization associated OS=Sus scrofa OX=9823 GN=AIDA PE=4 SV=1	0.025	FALSE	2.288	12	1	1	1	1	224	25.8	6.81	0	1	developmental processes			Pf08910, Pf14186		ENSSSCG00000010835	AIDA	A0A5G2QKV5			0	0			100			2.15434e-16							400
FALSE	Medium	Master Protein	A0A287B253	Purkinje cell protein 4 like 1 OS=Sus scrofa OX=9823 GN=PCP4L1 PE=1 SV=1	0.025	FALSE	2.287	21	1	1	5	1	68	7.5	6.74	0	1					100523600	ENSSSCG00000031579	PCP4L1	A0A287B253; ssc:100523600			0	0	0.539	0.866	2.103	0.867056	0.973734	0.857296	115.07	119.57	110.84	115.8	54.6	84.8	144.8	99.86	63.31	79.12	71.95	1.104e+06	527725	385048
FALSE	Medium	Master Protein	A0A5G2R4C3	Rho GTPase activating protein 44 OS=Sus scrofa OX=9823 GN=ARHGAP44 PE=4 SV=1	0.026	FALSE	2.267	2	1	1	5	1	812	88.4	6.6	0	1	cell organization and biogenesis;transport;signal transduction;other biological processes	plasma membrane;other membranes;other cell component	enzyme regulator activity;other molecular function	Pf00620, Pf03114		ENSSSCG00000018019	ARHGAP44	A0A5G2R4C3	RHOA GTPase cycle; RAC1 GTPase cycle; CDC42 GTPase cycle		3	0	1.275	1.424	1.641	0.750221	0.888843	0.938485	136.7	137.94	140.09	72.7	92	115.9	119.4	170.1	149.87	101.06	79.6	216722
FALSE	Medium	Master Protein	F1SG75	Sarcospan OS=Sus scrofa OX=9823 GN=SSPN PE=1 SV=1	0.026	FALSE	2.264	4	1	1	5	1	243	26.3	7.62	0	1		plasma membrane;other membranes;ER/Golgi		Pf04103	100515546	ENSSSCG00000025531	SSPN	F1SG75; ssc:100515546			0	0	1.367	2.213	1.897	0.760222	0.664838	0.855182	84.33	92.65	66.2	59.6	81.5	131.9	127	49.23	69.61	83.31	56.67		803346	432235
FALSE	Medium	Master Protein	A0A287ADF7	Prohibitin OS=Sus scrofa OX=9823 GN=PHB PE=1 SV=1	0.026	FALSE	2.262	4	1	1	1	1	256	28.3	6.02	0	1		plasma membrane;other membranes;mitochondrion		Pf01145		ENSSSCG00000017549	PHB	A0A287ADF7			0	0	0.01	0.607	1.541	1.82187e-16	0.851967	0.947221		130.34	57.52	134.1		59.2	206.7	85.32		69.91	73.89		40298.3
FALSE	Medium	Master Protein	F1RMJ9	Oxysterol-binding protein OS=Sus scrofa OX=9823 GN=OSBP PE=1 SV=2	0.026	FALSE	2.261	2	1	1	1	1	809	89.5	7.4	0	1	cell organization and biogenesis;transport	plasma membrane;other membranes;cytosol;ER/Golgi;nucleus;other cell component	transporter activity;other molecular function	Pf00169, Pf01237		ENSSSCG00000013125	OSBP	F1RMJ9	Sphingolipid de novo biosynthesis; Synthesis of bile acids and bile salts		2	0	2.532	0.591	2.084	0.148758	0.84316	0.887853	72.41	55.63	128.78	56.9	144	33.6	165.6	118.79		10.91	88.58	119912	104561
FALSE	Medium	Master Protein	A0A5G2QWH5	Nipsnap homolog 2 OS=Sus scrofa OX=9823 GN=NIPSNAP2 PE=1 SV=1	0.026	FALSE	2.261	3	1	1	1	1	280	32.6	9.51	0	1				Pf07978		ENSSSCG00000036659	NIPSNAP2	A0A5G2QWH5			0	0	0.622	0.45	0.943	0.910632	0.713295	0.923971	79.3	22.59	98.39	80.4	74	36.2	209.3	98.72	43.64		73.61
FALSE	Medium	Master Protein	F6Q2A5	Quinone oxidoreductase OS=Sus scrofa OX=9823 GN=CRYZ PE=4 SV=1	0.026	FALSE	2.253	4	1	1	2	1	296	31.6	8.38	0	1			other molecular function	Pf00107, Pf08240, Pf13602		ENSSSCG00000003780	CRYZ	F6Q2A5			0	0	0.626	1.146	2.548	0.951397	0.964175	0.685579	97.23	108.88	69.66	69.9	61.8	80.1	188.2	71.11	74.23	117.06	37.97	194819		111669
FALSE	Medium	Master Protein	A0A287BHS6	Metallothionein OS=Sus scrofa OX=9823 GN=MT4 PE=3 SV=1	0.026	FALSE	2.253	19	1	1	1	1	62	6.3	7.84	0	1	stress response;other biological processes	nucleus;other cell component	other molecular function	Pf00131		ENSSSCG00000031359	MT4	A0A287BHS6			0	0	1.695	1.418	2.658	0.398951	0.888843	0.699877	112.67	89.16	98.25	41.2	123.4	82.8	152.6	80.16	85.62	80.55	91.8	14867.6		11675.4
FALSE	Medium	Master Protein	A0A287BF73	BTB/POZ domain-containing protein KCTD16 isoform X1 OS=Sus scrofa OX=9823 GN=KCTD16 PE=4 SV=1	0.026	FALSE	2.252	3	1	1	1	1	428	49	8.09	0	1	cell organization and biogenesis;other biological processes	plasma membrane;other membranes;other cell component		Pf02214		ENSSSCG00000032826	KCTD16	A0A287BF73			0	0	1.404	0.594	1.083	0.750221	0.843177	0.938485	96.21	113.6	109.62	99.4	150.5	54.8	95.3	83.56	75.56	103.49	116.87		257470	393660
FALSE	Medium	Master Protein	A0A286ZU97	Uncharacterized protein OS=Sus scrofa OX=9823 GN=MTCH2 PE=3 SV=2	0.027	FALSE	2.249	3	1	1	1	1	334	36.6	8.21	0	1	other biological processes	other membranes;mitochondrion		Pf00153		ENSSSCG00000013232	MTCH2	A0A286ZU97			0	0	0.829	0.01	0.625	0.992452	1.19313e-16	0.577402	77.96		78.93	163	135.1		101.9	65.82			78.19
FALSE	Medium	Master Protein	A0A5G2QEI2	WW domain-binding protein 11 OS=Sus scrofa OX=9823 GN=WBP11 PE=1 SV=1	0.027	FALSE	2.248	2	1	1	1	1	641	70	8.06	0	1	RNA metabolism OR transcription;other metabolic processes			Pf09429	100739009	ENSSSCG00000000611	WBP11	A0A5G2QEI2; ssc:100739009	mRNA Splicing - Major Pathway		1	0	0.674	0.723	1.67	0.969515	0.92096	0.935815	44.05	98.74	85.51	96.1	62	69.5	172.5	72.3	39.52	103.29	69.7	303642	403819	251598
FALSE	Medium	Master Protein	A0A287B6Y1	60S ribosomal protein L30 OS=Sus scrofa OX=9823 GN=RPL30 PE=1 SV=1	0.027	FALSE	2.236	10	1	1	2	1	115	12.8	9.63	0	1		cytosol;translational apparatus	nucleic acid binding activity;other molecular function	Pf01248	100156811	ENSSSCG00000006081	RPL30	A0A287B6Y1; ssc:100156811			0	0	0.01	0.01	1.347	1.82187e-16	1.19313e-16	0.996421			70.19	154.6			245.4	36.81			50.08
FALSE	Medium	Master Protein	A4U9C9	Zinc finger AN1-type containing 5 OS=Sus scrofa OX=9823 GN=ZFAND5 PE=2 SV=1	0.027	FALSE	2.234	4	1	1	1	1	213	23.1	8.51	0	1	developmental processes;signal transduction;other biological processes		nucleic acid binding activity;other molecular function	Pf01428, Pf01754	100048933	ENSSSCG00000030268	ZFAND5	A4U9C9; I3LS37; ssc:100048933			0	0	1.027	1.524	2.402	0.923872	0.862677	0.804695	99.24	98.67	64.4	77.8	64.6	70.8	186.8	90.15	72.86	116.23	80.31	73243.1		330840
FALSE	Medium	Master Protein	I3LE33	Zinc finger and BTB domain containing 38 OS=Sus scrofa OX=9823 GN=ZBTB38 PE=4 SV=1	0.027	FALSE	2.232	1	1	1	3	1	1197	134.7	8.16	0	1	other biological processes		nucleic acid binding activity;other molecular function	Pf00096, Pf00651, Pf16622	100337656	ENSSSCG00000022073	ZBTB38	I3LE33			0	0	0.101	0.042	0.108	2.56018e-08	1.25656e-05	2.50242e-09	147.12	147.16	146.95	342.3	28.2	8.7	20.8	99.9	170.5	123.55	113.83	42102.2
FALSE	Medium	Master Protein	B8Y4S5	Sarcoglycan delta OS=Sus scrofa OX=9823 GN=SGCD PE=1 SV=1	0.027	FALSE	2.224	4	1	1	2	1	289	32.1	8.87	0	1	developmental processes;other biological processes	plasma membrane;other membranes;cytoskeleton		Pf04790	100240724	ENSSSCG00000017063	SGCD	B8Y4S5; F1RQD1; ssc:100240724			0	0	0.869	1.444	1.77	0.980186	0.888843	0.929094	72.04	91.92	136.7	70.1	66.3	104	159.6	63.79	33.94	103.37	78.3	269421	162920	38926.3
FALSE	Medium	Master Protein	I3LLW3	SAMM50 sorting and assembly machinery component OS=Sus scrofa OX=9823 GN=SAMM50 PE=1 SV=2	0.028	FALSE	2.223	2	1	1	1	1	406	45	8.41	0	1		other membranes;mitochondrion		Pf01103		ENSSSCG00000028346	SAMM50	I3LLW3			0	0	0.483	0.416	0.994	0.777114	0.649344	0.929094	123.12	123.12	112.11	138.3	66.8	57.5	137.4	98.91			57.65		30313.2	72274
FALSE	Medium	Master Protein	I3LQA8	Microtubule-associated protein RP/EB family member 3 OS=Sus scrofa OX=9823 GN=MAPRE3 PE=1 SV=2	0.028	FALSE	2.223	4	1	1	2	1	281	32	5.54	0	1	cell cycle OR cell proliferation;cell organization and biogenesis;other biological processes	cytoskeleton	cytoskeletal activity	Pf00307, Pf03271		ENSSSCG00000029185	MAPRE3	I3LQA8			0	0	0.945	1.069	1.017	0.955526	0.977462	0.929094	65.72	67.74	66.88	103.4	112.7	92	91.9	51.96	27.77	47.15	44.03	626906	527226	343999
FALSE	Medium	Master Protein	F1S7L8	SH3 domain containing GRB2 like 1, endophilin A2 OS=Sus scrofa OX=9823 GN=SH3GL1 PE=1 SV=2	0.028	FALSE	2.215	2	1	1	2	1	405	45.1	5.53	0	1	cell organization and biogenesis;transport	other membranes;cytosol;other cytoplasmic organelle;other cell component	other molecular function	Pf00018, Pf03114		ENSSSCG00000013508	SH3GL1	F1S7L8	Cargo recognition for clathrin-mediated endocytosis; EGFR downregulation; Negative regulation of MET activity		4	0	0.815	2.769	2.237	0.992452	0.478108	0.831476	73.32	97.39	76.04	54.2	44.2	167.4	134.2	66.48	46.48	69.12	47.54	34262.4	174626	140388
FALSE	Medium	Master Protein	O79880	NADH-ubiquinone oxidoreductase chain 3 OS=Sus scrofa OX=9823 GN=MT-ND3 PE=1 SV=1	0.028	FALSE	2.214	13	1	1	1	1	115	13	4.64	0	1	other metabolic processes;transport	other membranes;mitochondrion	transporter activity	Pf00507	808508	ENSSSCG00000018084; ENSSSCG00070030644	MT-ND3	O79880; ssc:808508	Complex I biogenesis		2	0	0.359	0.01	0.703	0.425604	1.19313e-16	0.704838	25.89		31.67	194	69.6		136.4		24.33		29.55
FALSE	Medium	Master Protein	A0A5G2QNR3	HAUS augmin like complex subunit 6 OS=Sus scrofa OX=9823 GN=HAUS6 PE=4 SV=1	0.028	FALSE	2.211	1	1	1	9	1	956	109	6.28	0	1	cell cycle OR cell proliferation;cell organization and biogenesis	cytoskeleton		Pf14661	100153687	ENSSSCG00000005173	HAUS6	A0A5G2QNR3; ssc:100153687			0	0	0.495	0.286	0.221	0.430805	0.321644	3.75411e-05	102.02	72.77	86.15	172.4	105.8	82.8	39	56.88	113.7	44.67	66.24	1.78056e+06	2.31823e+06	2.84869e+06
FALSE	Medium	Master Protein	A0A287AJ89	Heterogeneous nuclear ribonucleoprotein M OS=Sus scrofa OX=9823 GN=HNRNPM PE=1 SV=2	0.028	FALSE	2.205	2	1	1	1	1	750	80	9.52	0	1	RNA metabolism OR transcription;other metabolic processes		nucleic acid binding activity	Pf00076, Pf11532		ENSSSCG00000013602	HNRNPM	A0A287AJ89			0	0	1.515	1.235	1.95	0.528009	0.930408	0.911077	20.35	158.76	40.6	77.6	110.8	82.1	129.5	19.26	10.43	111.73	43.07	266666
FALSE	Medium	Master Protein	A0A5S6I907	Myelin P2 protein OS=Sus scrofa OX=9823 GN=PMP2 PE=4 SV=1	0.028	FALSE	2.205	9	1	1	1	1	161	18.4	9.54	0	1	cell organization and biogenesis	other cell component	other molecular function	Pf00061		ENSSSCG00000036441	PMP2	A0A5S6I907			0	0	100	100		1.82187e-16	1.19313e-16						44.7	355.3			49.4	113.64
FALSE	Medium	Master Protein	A0A288CG47	Proteasome 26S subunit, non-ATPase 4 OS=Sus scrofa OX=9823 GN=PSMD4 PE=1 SV=1	0.028	FALSE	2.2	3	1	1	4	1	380	41.1	4.81	0	1	cell organization and biogenesis;protein metabolism;other metabolic processes	cytosol;nucleus;other cell component	other molecular function	Pf02809, Pf13519	733583	ENSSSCG00000006628	PSMD4	A0A288CG47	Antigen processing: Ubiquitination & Proteasome degradation; Cdc20:Phospho-APC/C mediated degradation of Cyclin A; Separation of Sister Chromatids; Autodegradation of Cdh1 by Cdh1:APC/C; APC/C:Cdc20 mediated degradation of Securin; APC/C:Cdh1 mediated degradation of Cdc20 and other APC/C:Cdh1 targeted proteins in late mitosis/early G1; CDK-mediated phosphorylation and removal of Cdc6; The role of…		46	0	0.873	1.081	1.354	0.992452	0.97724	0.983747	72.13	106.33	79.35	81	88.1	116.9	114	71.61	52.6	66.08	38.35	510990	1.5495e+06	1.15836e+06
FALSE	Medium	Master Protein	A0A5G2QES7	S-(hydroxymethyl)glutathione dehydrogenase OS=Sus scrofa OX=9823 GN=ADH5 PE=1 SV=1	0.03	FALSE	2.192	5	1	1	3	1	366	38.8	7.3	0	1	other metabolic processes		other molecular function	Pf00107, Pf08240		ENSSSCG00000009185	ADH5	A0A5G2QES7			0	0	0.77	0.997	1.017	0.990753	0.987443	0.929094	92.18	92.18	97.41	105.7	81.4	105.4	107.4	88.07		23.11	45.82	175339
FALSE	Medium	Master Protein	I3LB55	G protein signaling modulator 2 OS=Sus scrofa OX=9823 GN=GPSM2 PE=4 SV=2	0.03	FALSE	2.192	2	1	1	2	1	680	75.9	6.61	0	1		plasma membrane;other membranes;other cell component	enzyme regulator activity;other molecular function	Pf02188, Pf13176, Pf13181, Pf13424		ENSSSCG00000021440	GPSM2	I3LB55	G alpha (i) signalling events		1	0	1.603	3.655	5.637	0.524289	0.256568	0.000307639	173.35	34.18	0	33.6	53.9	122.9	189.6		105.74	38.35			3.55897e+06
FALSE	Medium	Master Protein	A0A5G2R9R9	Septin 9 OS=Sus scrofa OX=9823 GN=SEPTIN9 PE=1 SV=1	0.03	FALSE	2.189	2	1	1	6	1	573	63.8	9.11	0	1	other biological processes	cytoskeleton;other cell component	other molecular function	Pf00735		ENSSSCG00000017168	SEPTIN9	A0A5G2R9R9			0	0	0.536	1.264	1.036	0.609465	0.92567	0.947221	113.53	116.71	99.48	89	108.1	118.9	84	91.67	58.93	191.22	107.5	6.25402e+06	5.09478e+06	723713
FALSE	Medium	Master Protein	A0A287B425	Ring finger protein 126 OS=Sus scrofa OX=9823 GN=RNF126 PE=4 SV=1	0.031	FALSE	2.186	8	1	1	3	1	312	33.9	5.19	0	1	protein metabolism;other metabolic processes;stress response;transport;other biological processes	cytosol;nucleus	signal transduction activity or receptor binding;other molecular function	Pf13639, Pf14369		ENSSSCG00000039551	RNF126	A0A287B425	Antigen processing: Ubiquitination & Proteasome degradation		1	0	0.829	0.865	2.136	0.992452	0.973326	0.79823	29.52	10.28	10.4	82.6	68.5	72.3	176.5	9.9	26.18	8.51
FALSE	Medium	Master Protein	A0A287AZW0	Zinc finger AN1-type containing 6 OS=Sus scrofa OX=9823 GN=ZFAND6 PE=4 SV=1	0.031	FALSE	2.186	4	1	1	1	1	208	22.6	7.2	1.81	1			nucleic acid binding activity;other molecular function	Pf01428, Pf01754	100155656	ENSSSCG00000001779	ZFAND6	A0A287AZW0; ssc:100155656			0	0	1.653	1.455	2.423	0.431811	0.88421	0.734929	126.28	75.92	131.86	73.2	85.4	63.9	177.5	48.53	110.44	123.5	104.29	327045		265948
FALSE	Medium	Master Protein	A0A5G2RC21	Iron-sulfur cluster assembly enzyme OS=Sus scrofa OX=9823 GN=ISCU PE=1 SV=1	0.031	FALSE	2.185	5	1	1	1	1	153	16.2	9.44	0	1	cell organization and biogenesis;other metabolic processes		other molecular function	Pf01592		ENSSSCG00000023380	ISCU	A0A5G2RC21			0	0	100	100	100	1.82187e-16	1.19313e-16	2.15434e-16					83	79.8	237.3		72.34	122.22	62.09
FALSE	Medium	Master Protein	A0A287AJT7	Ribosomal protein L28 OS=Sus scrofa OX=9823 GN=RPL28 PE=4 SV=1	0.031	FALSE	2.182	8	1	1	1	1	137	15.7	11.97	0	1	protein metabolism;other metabolic processes	cytosol;translational apparatus	other molecular function	Pf01778		ENSSSCG00000039460	RPL28	A0A287AJT7	L13a-mediated translational silencing of Ceruloplasmin expression; SRP-dependent cotranslational protein targeting to membrane; Major pathway of rRNA processing in the nucleolus and cytosol; GTP hydrolysis and joining of the 60S ribosomal subunit; Nonsense Mediated Decay (NMD) independent of the Exon Junction Complex (EJC); Nonsense Mediated Decay (NMD) enhanced by the Exon Junction Complex (EJC)		6	0	1.276	0.01	3.898	0.828161	1.19313e-16	0.0328004	48.26		49.7	64.8	82.7		252.6	59.96			17.08
FALSE	Medium	Master Protein	A0A287BFL8	MutS homolog 4 OS=Sus scrofa OX=9823 GN=MSH4 PE=1 SV=2	0.031	FALSE	2.173	7	1	1	1	1	152	17.2	5.49	0	1			other molecular function	Pf00432		ENSSSCG00000003775	MSH4	A0A287BFL8			0	0	1.021	0.496	1.994	0.923872	0.782701	0.894226	60.16	35.85	59.5	112.5	82	55.8	149.8	52.51	59.13		53.29
FALSE	Medium	Master Protein	A0A5G2Q795	Myomesin 3 OS=Sus scrofa OX=9823 GN=MYOM3 PE=4 SV=1	0.031	FALSE	2.171	1	1	1	1	1	1411	157.1	6.02	0	1				Pf00041, Pf07679		ENSSSCG00000036534	MYOM3	A0A5G2Q795			0	0
FALSE	Medium	Master Protein	A0A480EHX7	Zinc finger CCCH domain-containing protein 18 isoform X1 OS=Sus scrofa OX=9823 GN=ZC3H18 PE=4 SV=1	0.031	FALSE	2.171	2	1	1	1	1	949	105.5	9.13	0	1		nucleus	other molecular function			ENSSSCG00000035967	ZC3H18	A0A480EHX7			0	0	0.718	0.413	1.489	0.990753	0.646143	0.964484	69.64	71.15	43	110.5	79.3	45.6	164.6	74.29	48.85			304939	656596	357675
FALSE	Medium	Master Protein	A0A287A365	G protein subunit beta 4 OS=Sus scrofa OX=9823 GN=GNB4 PE=4 SV=1	0.031	FALSE	2.165	3	1	1	2	1	340	37.5	6	0	1	signal transduction	plasma membrane;other membranes;other cell component	other molecular function	Pf00400		ENSSSCG00000037583	GNB4	A0A287A365	G-protein activation; G alpha (i) signalling events; G alpha (q) signalling events; Cooperation of PDCL (PhLP1) and TRiC/CCT in G-protein beta folding; G alpha (s) signalling events; G alpha (12/13) signalling events; Activation of G protein gated Potassium channels; ADP signalling through P2Y purinoceptor 12; G beta:gamma signalling through PI3Kgamma; Prostacyclin signalling through prostacyclin…		21	0	1.123	0.01	1.076	0.923872	1.19313e-16	0.938485	1.99		73.47	138.3	155.3		106.4	59.86			62.12			487075
FALSE	Medium	Master Protein	F1SFI6	Fetuin B OS=Sus scrofa OX=9823 GN=FETUB PE=1 SV=3	0.032	FALSE	2.159	3	1	1	1	1	377	41.2	7.52	0	1	other biological processes	non-structural extracellular	enzyme regulator activity	Pf00031	100517609	ENSSSCG00000011800	FETUB	F1SFI6; ssc:100517609			0	0	1.035	0.66	0.824	0.913606	0.888843	0.883846	64.02	95.31	73.92	118.3	122.5	78.2	81.1	67.58			50.62	47207.8	132183
FALSE	Medium	Master Protein	A0A287BPC7	5'-nucleotidase OS=Sus scrofa OX=9823 GN=NT5C3A PE=1 SV=1	0.032	FALSE	2.158	5	1	1	2	1	295	33.8	5.29	0	1	other metabolic processes	other cell component	other molecular function	Pf05822	100623678	ENSSSCG00000022912	NT5C3A	A0A287BPC7; ssc:100623678			0	0	0.858	0.734	1.142	0.994408	0.924416	0.95103	24.4	24.4	64.31	98.5	84.5	72.3	144.7	48.71			51.42
FALSE	Medium	Master Protein	A0A287BQI6	Basic leucine zipper and W2 domains 2 OS=Sus scrofa OX=9823 GN=BZW2 PE=1 SV=1	0.032	FALSE	2.146	2	1	1	1	1	419	48.1	6.68	0	1				Pf02020		ENSSSCG00000023118	BZW2	A0A287BQI6			0	0	100		100	1.82187e-16		2.15434e-16					118.5		281.5		0.38		19.09
FALSE	Medium	Master Protein	Q6SEG5	Ubiquitin carboxyl-terminal hydrolase isozyme L1 OS=Sus scrofa OX=9823 GN=UCHL1 PE=2 SV=1	0.033	FALSE	2.144	8	1	1	1	1	223	24.8	5.35	0	1	cell cycle OR cell proliferation;cell organization and biogenesis;protein metabolism;other metabolic processes;stress response;transport;developmental processes;other biological processes	other membranes;cytosol;ER/Golgi;nucleus;other cell component	other molecular function	Pf01088	396637	ENSSSCG00000022945; ENSSSCG00005006699; ENSSSCG00030023051; ENSSSCG00040045613; ENSSSCG00045028998; ENSSSCG00055019353; ENSSSCG00065051563; ENSSSCG00070020275	UCHL1	Q6SEG5; ssc:396637			0	0	2.221	0.01	0.01	0.160416	1.19313e-16	2.15434e-16	110.5			124.2	275.8				113.47				171763
FALSE	Medium	Master Protein	I3LTI7	DDB1 and CUL4 associated factor 6 OS=Sus scrofa OX=9823 GN=DCAF6 PE=1 SV=3	0.033	FALSE	2.14	1	1	1	1	1	901	100.5	5.72	0	1				Pf00400		ENSSSCG00000006303	DCAF6	I3LTI7			0	0	0.701	2.017	1.87	0.990753	0.754713	0.924822	125.92	130.02	123.23	89.4	77.1	119.1	114.4	117.98	86.64	165.77	144.28	583765	950781	176797
FALSE	Medium	Master Protein	A0A5G2R9Y4	Uncharacterized protein OS=Sus scrofa OX=9823 GN=GRN PE=4 SV=1	0.033	FALSE	2.136	3	1	1	3	1	432	46.5	7.33	0	1		non-structural extracellular		Pf00396		ENSSSCG00000017355	GRN	A0A5G2R9Y4			0	0	1.467	1.608	1.388	0.582714	0.84316	0.983747	83.06	74.44	93.61	66.7	107.1	131.1	95.1	58.57	65.02	46.62	74.91	131448	230501	683968
FALSE	Medium	Master Protein	A0A287BAK1	Talin 1 OS=Sus scrofa OX=9823 GN=TLN1 PE=1 SV=2	0.034	FALSE	2.131	0	1	1	1	1	2548	270.1	6.11	0	1	cell adhesion;cell organization and biogenesis	cytoskeleton;other cell component	cytoskeletal activity	Pf00373, Pf01608, Pf08913, Pf09141, Pf16511		ENSSSCG00000005317	TLN1	A0A287BAK1			0	0	0.555	1.969	3.789	0.891922	0.76344	0.293534	131.89	0	30.11	54.7	30.3	107.7	207.2		94		28.15
FALSE	Medium	Master Protein	A0A286ZIF5	Piccolo presynaptic cytomatrix protein OS=Sus scrofa OX=9823 GN=PCLO PE=1 SV=2	0.034	FALSE	2.125	1	1	1	6	1	1544	173.7	5.36	0	1	cell organization and biogenesis;developmental processes	other membranes;other cell component				ENSSSCG00000015401	PCLO	A0A286ZIF5			0	0	0.707	1.733	2.722	0.891922	0.815238	0.184065	139.54	122.59	98.22	72.5	50.2	79.9	197.4	101.76	105.26	135.59	55.92	7.92297e+06	1.27073e+07	3.74069e+06
FALSE	Medium	Master Protein	A0A5G2QSG3	Olfactory receptor OS=Sus scrofa OX=9823 GN=LOC100523167 PE=3 SV=1	0.034	FALSE	2.122	3	1	1	2	1	309	34.4	9.04	0	1	signal transduction;other biological processes	plasma membrane;other membranes	other molecular function	Pf13853	100523167	ENSSSCG00000049702	LOC100523167	A0A5G2QSG3; ssc:100523167			0	0	1.331	0.703	1.407	0.777114	0.902559	0.929094	129.69	136.04	144.43	105.5	84.1	50.3	160.2	117.52	109.95	97.18	118.17	3.07277e+06	700511	1.84804e+06
FALSE	Medium	Master Protein	A0A287ACN2	Uncharacterized protein OS=Sus scrofa OX=9823 GN=ADIRF PE=1 SV=2	0.034	FALSE	2.12	19	1	1	3	1	75	7.7	5.31	0	1	other biological processes	cytosol;nucleus				ENSSSCG00000037918	ADIRF	A0A287ACN2			0	0	0.979	2.02	1.147	0.95839	0.754713	0.954864	100.68	112.09	128.38	59.5	70.5	153.5	116.6	87.5	68.94	167.62	144.97	2.19808e+06	1.46384e+06	501880
FALSE	Medium	Master Protein	A0A5G2QBF3	Exportin 4 OS=Sus scrofa OX=9823 GN=XPO4 PE=4 SV=1	0.034	FALSE	2.119	1	1	1	4	1	1053	118	5.12	0	1	transport	nucleus	other molecular function			ENSSSCG00000009276	XPO4	A0A5G2QBF3			0	0	0.899	0.4	1.091	0.994408	0.6155	0.980613	126.92	96.75	95.16	150.3	51.3	38.9	159.5	47.27	102.98	84.2	102.18	768407	2.50235e+06	3.86347e+06
FALSE	Medium	Master Protein	A0A287BFZ1	Chromosome 1 open reading frame 194 OS=Sus scrofa OX=9823 GN=C1orf194 PE=4 SV=1	0.034	FALSE	2.119	10	1	1	1	1	170	19.3	8.79	0	1		cytoskeleton;other cell component		Pf12494	100153050	ENSSSCG00000033292	C4H1orf194	A0A287BFZ1; ssc:100153050			0	0
FALSE	Medium	Master Protein	F1SS33	Coiled-coil domain containing 9B OS=Sus scrofa OX=9823 GN=CCDC9B PE=4 SV=4	0.034	FALSE	2.117	3	1	1	1	1	507	54.3	9.66	0	1				Pf15266		ENSSSCG00000023975	CCDC9B	F1SS33			0	0	0.97	2.178	1.377	0.936008	0.679648	0.984188	85.42	111.5	127.84	61.9	59.4	143.1	135.6	63.46	73.73	130.8	79.21	46679.9	104895	235647
FALSE	Medium	Master Protein	F1RN41	Uncharacterized protein OS=Sus scrofa OX=9823 GN=F10 PE=1 SV=2	0.034	FALSE	2.116	2	1	1	3	1	536	59.2	5.5	0	1	protein metabolism;stress response;other biological processes	non-structural extracellular;other membranes	other molecular function	Pf00008, Pf00089, Pf00594, Pf14670		ENSSSCG00000009558	F10	F1RN41	Gamma-carboxylation of protein precursors; Transport of gamma-carboxylated protein precursors from the endoplasmic reticulum to the Golgi apparatus; Removal of aminoterminal propeptides from gamma-carboxylated proteins; Common Pathway of Fibrin Clot Formation; Extrinsic Pathway of Fibrin Clot Formation		5	0	0.388	0.435	0.191	0.50383	0.680225	0.000949324	74.85	71.69	103.48	202.5	77.1	81.7	38.7	55.11	88.76	58.57	123.73	1.09097e+06	563470	372198
FALSE	Medium	Master Protein	A0A287B208	MORC family CW-type zinc finger 4 OS=Sus scrofa OX=9823 GN=MORC4 PE=4 SV=2	0.034	FALSE	2.116	1	1	1	2	1	977	109.5	7.21	0	1		nucleus	other molecular function	Pf07496, Pf13589, Pf17942		ENSSSCG00000036091	MORC4	A0A287B208			0	0	1.391	2.009	1.96	0.74275	0.755202	0.700206	106.71	108.27	137.34	65.7	88.1	132.1	114.1	102.69	111.92	124.44	96.36	1.71238e+06	2.40442e+06	5.37912e+06
FALSE	Medium	Master Protein	K7GQ35	Uncharacterized protein OS=Sus scrofa OX=9823 GN=IGBP1 PE=4 SV=1	0.034	FALSE	2.113	3	1	1	1	1	339	39	5.38	0	1	other biological processes	cytosol;cytoskeleton	other molecular function	Pf04177	100154214	ENSSSCG00000012382	IGBP1	K7GQ35; ssc:100154214			0	0	0.579	0.877	0.837	0.91727	0.97724	0.885776	90.73	116.64	89.09	142	71.6	108.9	77.5	66.93	18.03	137.54	73.83	507399	708120	240791
FALSE	Medium	Master Protein	I3LC64	Extracellular matrix protein 1 OS=Sus scrofa OX=9823 GN=ECM1 PE=1 SV=2	0.034	FALSE	2.11	2	1	1	1	1	559	62.7	7.18	0	1	stress response;developmental processes;signal transduction;other biological processes	non-structural extracellular;extracellular matrix	signal transduction activity or receptor binding;other molecular function	Pf05782		ENSSSCG00000029230	ECM1	I3LC64	Platelet degranulation		1	0	0.584	0.618	8.129	0.923872	0.858998	0.00105248	67.75	144.49	158.47	39.4	23	17.7	320	66.69	22.05	133.45	123.36	162697		58427.8
FALSE	Medium	Master Protein	E0Y441	VIP peptides OS=Sus scrofa OX=9823 GN=VIP PE=2 SV=1	0.035	FALSE	2.104	9	1	1	1	1	167	18.8	5.68	0	1	cell-cell signaling;transport;signal transduction;other biological processes	non-structural extracellular	signal transduction activity or receptor binding	Pf00123	100500718	ENSSSCG00000004078	VIP	E0Y441; F1S7X3; ssc:100500718			0	0	0.01	0.183	2.185	1.82187e-16	0.0785567	0.689465		188.29	108.35	57.3		10.5	332.2	131.31		83.4	106.4
FALSE	Medium	Master Protein	A0A5G2RAV6	Sodium channel protein OS=Sus scrofa OX=9823 GN=SCN4A PE=3 SV=1	0.035	FALSE	2.102	1	1	1	1	1	1812	204.6	5.02	0	1	transport;other biological processes	plasma membrane;other membranes	transporter activity	Pf00520, Pf06512		ENSSSCG00000017282	SCN4A	A0A5G2RAV6			0	0	1.396	1.332	0.689	0.642355	0.906733	0.738148	52.27	19.59	26.91	90.3	126.1	120.3	63.3	42.97	62.43		18.4	100794	90509.7	210966
FALSE	Medium	Master Protein	F1S6B5	Fibromodulin OS=Sus scrofa OX=9823 GN=FMOD PE=1 SV=3	0.035	FALSE	2.099	2	1	1	4	1	376	43.2	6.14	0	1		non-structural extracellular;extracellular matrix		Pf01462, Pf13516, Pf13855	100526237	ENSSSCG00000015270	FMOD	F1S6B5; ssc:100526237			0	0	1.128	0.602	1.413	0.851986	0.851967	0.980613	122.1	93.26	81.09	109.5	75.7	60.3	154.6	73.14	121.96	60.6	60.3	85276
FALSE	Medium	Master Protein	A0A5G2QUT3	Eukaryotic translation initiation factor 4E binding protein 2 OS=Sus scrofa OX=9823 GN=EIF4EBP2 PE=4 SV=1	0.035	FALSE	2.099	11	1	1	1	1	123	13.4	9.35	0	1	signal transduction;other biological processes		other molecular function	Pf05456		ENSSSCG00000034444	EIF4EBP2	A0A5G2QUT3			0	0	0.689	2.622	2.772	0.988548	0.531891	0.606044	109.27	91.33	97.48	71.6	45.2	150.9	132.3	65.32	122.39	69.26	109.28	219311	426589	398422
FALSE	Medium	Master Protein	A0A5G2QDK4	cAMP-dependent protein kinase inhibitor OS=Sus scrofa OX=9823 GN=PKIA PE=1 SV=1	0.035	FALSE	2.098	20	1	1	4	1	106	11.3	4.84	0	1	other biological processes		enzyme regulator activity	Pf02827		ENSSSCG00000006163	PKIA	A0A5G2QDK4			0	0	0.633	1.753	2.261	0.936008	0.808947	0.720623	137.72	303.65	135.19	72.5	80.4	127.1	119.9	129.86	105.63	17.48	91.75			2.35861e+06
FALSE	Medium	Master Protein	A0A287BCI5	KRR1 small subunit processome component OS=Sus scrofa OX=9823 GN=KRR1 PE=3 SV=1	0.035	FALSE	2.091	2	1	1	18	1	375	43	9.86	0	1	RNA metabolism OR transcription;other metabolic processes	non-structural extracellular;nucleus;other cell component	nucleic acid binding activity	Pf17903	100523737	ENSSSCG00000033524	KRR1	A0A287BCI5; ssc:100523737	Major pathway of rRNA processing in the nucleolus and cytosol		1	0	1.244	1.346	0.637	0.851986	0.902559	0.538282	49.3	56.75	69.09	87.7	121.3	121.6	69.4	57.8	22.57	42.48	50.86	2.8587e+08	6.26737e+08	4.80277e+08
FALSE	Medium	Master Protein	A0A5G2REA1	NADH:ubiquinone oxidoreductase subunit B5 OS=Sus scrofa OX=9823 GN=NDUFB5 PE=1 SV=1	0.035	FALSE	2.084	8	1	1	2	1	137	15.6	8.4	0	1		other membranes;mitochondrion		Pf09781		ENSSSCG00000011764	NDUFB5	A0A5G2REA1			0	0	0.488	0.507	1.072	0.78236	0.792768	0.939567	71.96	57.8	106.4	96.2	91.3	67.3	145.2	56	40.33	33.92	82.15	173852
FALSE	Medium	Master Protein	F1SJJ2	Mothers against decapentaplegic homolog OS=Sus scrofa OX=9823 GN=SMAD6 PE=3 SV=2	0.035	FALSE	2.084	4	1	1	11	1	496	53.7	8.1	0	1	cell adhesion;stress response;developmental processes;signal transduction;other biological processes	cytosol;ER/Golgi;nucleus	signal transduction activity or receptor binding;nucleic acid binding activity;other molecular function	Pf03165, Pf03166		ENSSSCG00000004948	SMAD6	F1SJJ2	Signaling by BMP		1	0	0.626	0.339	2.699	0.942549	0.471665	0.243192	130.17	121.05	137.44	38.3	33.1	16.7	311.8	159.27	149.05	122.46	107.17	193596
FALSE	Medium	Master Protein	A0A287AEI6	Importin subunit alpha OS=Sus scrofa OX=9823 GN=KPNA6 PE=1 SV=1	0.035	FALSE	2.082	2	1	1	1	1	536	59.8	4.94	0	1	transport	nucleus;other cell component	other molecular function	Pf00514, Pf01749, Pf16186		ENSSSCG00000034017	KPNA6	A0A287AEI6			0	0	0.01	4.066	0.01	1.82187e-16	0.180832	2.15434e-16		271.26		79		321				124.1				59736.5
FALSE	Medium	Master Protein	A0A5S6HA01	COP9 signalosome complex subunit 4 OS=Sus scrofa OX=9823 GN=COPS4 PE=4 SV=1	0.036	FALSE	2.076	4	1	1	1	1	388	44.2	6.2	0	1		ER/Golgi;nucleus		Pf01399		ENSSSCG00000009241	COPS4	A0A5S6HA01			0	0	0.625	0.387	0.949	0.924847	0.592525	0.920628	79.75	86.73	57.83	135.1	84.5	52.3	128.1	71.41	11.84		79.53
FALSE	Medium	Master Protein	A0A286ZWR2	Adhesion G protein-coupled receptor L3 OS=Sus scrofa OX=9823 GN=ADGRL3 PE=1 SV=2	0.036	FALSE	2.076	1	1	1	2	1	1084	120.4	6.95	0	1	cell adhesion;cell organization and biogenesis;developmental processes;signal transduction	plasma membrane;other membranes;other cell component	other molecular function	Pf00002, Pf01825, Pf02354, Pf16489		ENSSSCG00000026129	ADGRL3	A0A286ZWR2			0	0	1.573	0.899	0.725	0.679725	0.982782	0.704838	87.21	78.66	117.16	108.7	136.9	92.9	61.5	52.31	73.51	51.1	86.66	1.16568e+06	1.00844e+06	1.20148e+06
FALSE	Medium	Master Protein	F1SGL9	Fat storage-inducing transmembrane protein 1 OS=Sus scrofa OX=9823 GN=FITM1 PE=4 SV=2	0.036	FALSE	2.07	4	1	1	2	1	290	32	9.79	0	1	cell organization and biogenesis;other metabolic processes;other biological processes	other membranes;ER/Golgi	other molecular function			ENSSSCG00000002007	FITM1	F1SGL9	Lipid particle organization		1	0	0.521	1.2	1.54	0.774515	0.942321	0.927297	35.16	83.33	73.54	108.1	49.7	91.1	151.1	50.89	18.88	58.64	54.42	1.24169e+06	1.12161e+06	1.53344e+06
FALSE	Medium	Master Protein	A0A287AF36	Tyrosine-protein phosphatase non-receptor type 12 OS=Sus scrofa OX=9823 GN=PTPN12 PE=3 SV=1	0.036	FALSE	2.066	2	1	1	1	1	757	85.1	5.9	0	1	protein metabolism;other metabolic processes;other biological processes	cytosol;cytoskeleton	other molecular function	Pf00102		ENSSSCG00000015411	PTPN12	A0A287AF36	EGFR downregulation; Signaling by PDGF; SHC1 events in ERBB2 signaling; Downregulation of ERBB2 signaling		4	0	0.01	1.678	1.765	1.82187e-16	0.831758	0.929094		142.3	23.43	90		151.1	158.9	22.08		105.63		239096	174519
FALSE	Medium	Master Protein	F1S108	CDGSH iron sulfur domain 2 OS=Sus scrofa OX=9823 GN=CISD2 PE=1 SV=2	0.036	FALSE	2.065	9	1	1	1	1	135	15.3	9.51	0	1	cell organization and biogenesis;other metabolic processes;developmental processes	other membranes;mitochondrion;ER/Golgi	other molecular function	Pf09360, Pf10660	100524158	ENSSSCG00000009164	CISD2	F1S108; ssc:100524158			0	0	0.735	0.552	0.6	0.968773	0.821372	0.41142	84.01	127.86	81.74	158.7	112.9	53	75.4	60.3	52.54	184.45	64.91	1.74159e+06	1.23962e+06	943355
FALSE	Medium	Master Protein	F1RWH1	Chromobox 1 OS=Sus scrofa OX=9823 GN=CBX1 PE=1 SV=2	0.037	FALSE	2.064	6	1	1	5	1	185	21.4	4.93	0	1	stress response;other biological processes	cytoskeleton;nucleus;other cell component	other molecular function	Pf00385, Pf01393	100520403	ENSSSCG00000017529	CBX1	F1RWH1; ssc:100520403			0	0	0.923	1.17	0.727	0.95839	0.955293	0.72353	84	87.95	88.53	119.8	99.7	126	54.6	74.6	37.38	32.44	69.24	525830	1.26852e+06	723655
FALSE	Medium	Master Protein	F1S534	Down-regulator of transcription 1 OS=Sus scrofa OX=9823 GN=DR1 PE=4 SV=2	0.038	FALSE	2.063	4	1	1	2	1	174	19.2	4.75	0	1	cell organization and biogenesis;RNA metabolism OR transcription;other metabolic processes;other biological processes	nucleus	nucleic acid binding activity;other molecular function	Pf00808		ENSSSCG00000028310	DR1	F1S534			0	0	0.628	1.22	0.788	0.942549	0.933672	0.831476	105.97	40.07	104.23	126.4	63.9	135.3	74.4	70.16	31.55	20.56	36.72	539062	515663	532082
FALSE	Medium	Master Protein	F1RGT2	Uncharacterized protein OS=Sus scrofa OX=9823 GN=EGLN1 PE=4 SV=3	0.038	FALSE	2.06	2	1	1	1	1	427	45.9	8.62	0	1	protein metabolism;other metabolic processes;stress response;developmental processes;other biological processes	nucleus;other cell component	other molecular function	Pf01753, Pf13640		ENSSSCG00000010172	EGLN1	F1RGT2	Oxygen-dependent proline hydroxylation of Hypoxia-inducible Factor Alpha		1	0	0.01	1.276	1.063	1.82187e-16	0.92567	0.947221		161.69	2.64	119.8		152.9	127.3			104.23	2.52	71127.7
FALSE	Medium	Master Protein	F1SII4	Glycyl-tRNA synthetase OS=Sus scrofa OX=9823 GN=GARS PE=1 SV=2	0.038	FALSE	2.059	1	1	1	1	1	745	83.5	7.24	0	1	protein metabolism;RNA metabolism OR transcription;other metabolic processes	non-structural extracellular;mitochondrion;other cell component	other molecular function	Pf00458, Pf00587, Pf03129		ENSSSCG00000016677	GARS1	F1SII4			0	0	0.9	1.255	3.247	0.95839	0.929057	0.403087	109.21	88.67	112.69	51.4	60.7	88.1	199.8	99.6	80.11	49.26	61.13	37933.1	81265.4
FALSE	Medium	Master Protein	F1RN52	F-box and leucine rich repeat protein 17 OS=Sus scrofa OX=9823 GN=FBXL17 PE=4 SV=4	0.038	FALSE	2.05	1	1	1	4	1	700	75.9	8.07	0	1	cell cycle OR cell proliferation;protein metabolism;other metabolic processes;other biological processes	cytosol;nucleus;other cell component		Pf12937, Pf13516		ENSSSCG00000014190	FBXL17	F1RN52	Regulation of BACH1 activity		1	0	1.28	0.17	5.402	0.825121	0.0568116	0.000512302	129	129.27	136.31	47	51.2	6.2	295.5	118.41	96.69	90.92	84.37	4.14216e+07	5.3448e+06	1.17631e+07
FALSE	Medium	Master Protein	A0A287A1E1	Uncharacterized protein OS=Sus scrofa OX=9823 GN=TRIAP1 PE=1 SV=1	0.038	FALSE	2.048	17	1	1	1	1	76	8.7	5.48	0	1				Pf05254		ENSSSCG00000031152	TRIAP1	A0A287A1E1	TP53 Regulates Transcription of Genes Involved in Cytochrome C Release		1	0	0.604	0.927	0.812	0.938442	0.982819	0.839027	59.98	62.86	71.14	126.7	62.4	112	98.9	39.94	46.88	51.5	76		388002	297250
FALSE	Medium	Master Protein	A0A5G2QHD1	Catechol O-methyltransferase OS=Sus scrofa OX=9823 GN=COMT PE=1 SV=1	0.038	FALSE	2.045	3	1	1	4	1	224	25.1	5.82	0	1	other metabolic processes	other membranes	other molecular function	Pf01596		ENSSSCG00000010132	COMT	A0A5G2QHD1			0	0	0.832	0.694	3.191	0.990753	0.897161	0.486822	98.07	88.59	83.61	65.5	57.1	45.5	231.9	82.34	55.97	67.7	26.13	26301.3
FALSE	Medium	Master Protein	A0A287ADJ6	HEXIM P-TEFb complex subunit 2 OS=Sus scrofa OX=9823 GN=HEXIM2 PE=4 SV=1	0.037	FALSE	2.043	3	1	1	2	1	293	33	6.28	0	1	other biological processes	cytosol;nucleus	enzyme regulator activity;nucleic acid binding activity;other molecular function	Pf15313		ENSSSCG00000017335	HEXIM2	A0A287ADJ6			0	0	0.741	1.206	0.01	0.99392	0.94093	2.15434e-16	56.7	53.1		135.7	100.6	163.7		20.43	101.92	68.06		281858	421702
FALSE	Medium	Master Protein	J9JIK5	Acylphosphatase OS=Sus scrofa OX=9823 GN=ACYP1 PE=3 SV=1	0.037	FALSE	2.041	5	1	1	1	1	144	16	9.35	0	1			other molecular function	Pf00708	100155997	ENSSSCG00000002379	ACYP1	J9JIK5			0	0	0.215	0.739	0.842	0.0751404	0.92567	0.891586	82.91	133.4	180.54	133.5	28.8	98.7	139	27.83	129.86	140.9	100.42	380601	244102	239464
FALSE	Medium	Master Protein	Q8MJ30	Dihydropteridine reductase OS=Sus scrofa OX=9823 GN=QDPR PE=2 SV=1	0.039	FALSE	2.04	7	1	1	1	1	243	25.7	7.83	0	1	other metabolic processes	other cell component	other molecular function	Pf00106	397619		QDPR	Q8MJ30; ssc:397619			0	0	0.34	0.01	0.561	0.371358	1.19313e-16	0.432017	60.45		50.64	199	67.7		133.3	53.4			29.99
FALSE	Medium	Master Protein	A0A5G2R941	60S ribosomal protein L5 OS=Sus scrofa OX=9823 GN=RPL5 PE=1 SV=1	0.039	FALSE	2.037	4	1	1	1	1	299	34.5	9.73	0	1	protein metabolism;other metabolic processes	translational apparatus;other cell component	nucleic acid binding activity;other molecular function	Pf14204, Pf17144		ENSSSCG00000006899	RPL5	A0A5G2R941			0	0		100	100		1.19313e-16	2.15434e-16						59	341				91.92
FALSE	Medium	Master Protein	A0A287ATJ5	BRI3 binding protein OS=Sus scrofa OX=9823 GN=BRI3BP PE=4 SV=1	0.039	FALSE	2.036	6	1	1	31	1	242	27	9.51	0	1		mitochondrion		Pf14965		ENSSSCG00000032831	BRI3BP	A0A287ATJ5			0	0	1.47	1.122	5.63	0.660051	0.970417	0.000228332	144.64	142.16	140.27	21.9	225.5	29.6	123	133.77	108.48	116.78	106.98		1.70162e+07	1.0754e+07
FALSE	Medium	Master Protein	F1SUE3	Pyrophosphatase (inorganic) 1 OS=Sus scrofa OX=9823 GN=PPA1 PE=1 SV=3	0.039	FALSE	2.035	6	1	1	1	1	271	30.6	5.73	0	1	other metabolic processes	cytosol	other molecular function	Pf00719		ENSSSCG00000010261	PPA1	F1SUE3			0	0	3.441	0.01	30.953	0.0134365	1.19313e-16	6.01235e-13	221.29		0	11.3	38.9		349.8		117.49			33950.6
FALSE	Medium	Master Protein	A0A5G2QZY0	Eukaryotic translation initiation factor 1A Y-linked OS=Sus scrofa OX=9823 GN=EIF1AY PE=4 SV=1	0.039	FALSE	2.033	8	1	1	1	1	127	14.5	5.34	0	1	protein metabolism;other metabolic processes		nucleic acid binding activity	Pf01176		ENSSSCG00000037509	EIF1AY	A0A5G2QZY0			0	0	0.725	0.01	0.859	0.990753	1.19313e-16	0.897605	109.22		95.85	133.6	151.7		114.8	94.04	76.85			415623	900242
FALSE	Medium	Master Protein	F1RIU1	Phosphoserine phosphatase OS=Sus scrofa OX=9823 GN=PSPH PE=1 SV=1	0.039	FALSE	2.031	4	1	1	1	1	225	25	5.49	0	1	other metabolic processes;developmental processes	other cell component	other molecular function	Pf00702	100316854	ENSSSCG00000007748	PSPH	F1RIU1	Serine biosynthesis		1	0	0.784	0.643	1.795	0.999833	0.878121	0.929094	86.14	78.18	89.94	84.9	82.7	56.3	176.1	78.94	62.42	85.01	77.92	38543.4
FALSE	Medium	Master Protein	A0A287B8N2	Spectrin beta chain OS=Sus scrofa OX=9823 GN=SPTBN1 PE=1 SV=2	0.039	FALSE	2.023	1	1	1	3	1	2215	256.5	5.6	0	1	cell organization and biogenesis	cytoskeleton	cytoskeletal activity;other molecular function	Pf00307, Pf00435, Pf15410		ENSSSCG00000040786	SPTBN1	A0A287B8N2			0	0	1.663	2.602	0.459	0.514911	0.533403	0.145107	105.64	105.08	126.25	61.8	88.9	219.2	30.2	108.63	55.28	51.09	122.53	432845	815625	4.09816e+06
FALSE	Medium	Master Protein	F1SKY2	Nitrilase family member 2 OS=Sus scrofa OX=9823 GN=NIT2 PE=1 SV=3	0.04	FALSE	2.022	4	1	1	1	1	283	31.2	7.27	0	1	other metabolic processes	cytosol;cytoskeleton	other molecular function	Pf00795	100625406	ENSSSCG00000011968	NIT2	F1SKY2; ssc:100625406	Neutrophil degranulation		1	0	1.799	7.23	2.833	0.359397	0.0172583	0.607138	0	152.66	229.17	31.1	56	224.8	88.1			101.45	118.74	36525.4
FALSE	Medium	Master Protein	A0A5G2R7V4	COP9 signalosome subunit 8 OS=Sus scrofa OX=9823 GN=COPS8 PE=1 SV=1	0.042	FALSE	2.009	8	1	1	1	1	173	19.3	5.53	0	1	cell organization and biogenesis;protein metabolism;other metabolic processes	nucleus;other cell component		Pf10075		ENSSSCG00000016323	COPS8	A0A5G2R7V4			0	0	0.867	0.684	0.914	0.980186	0.892575	0.920628	109.42	115.43	118.87	118	102.4	69	110.6	91.61	88.47	108.5	103.3	320216		67549.6
FALSE	Medium	Master Protein	K7GNY9	Prefoldin subunit 3 OS=Sus scrofa OX=9823 GN=VBP1 PE=1 SV=2	0.042	FALSE	2.006	3	1	1	1	1	234	26.5	8.66	0	1	cell organization and biogenesis;other biological processes	cytosol;other cell component	cytoskeletal activity;other molecular function	Pf02996		ENSSSCG00000012811	VBP1	K7GNY9			0	0	0.01	0.608	0.01	1.82187e-16	0.851967	2.15434e-16		52.69		248.9		151.1		50.95		33.42		169109	193939
FALSE	Medium	Master Protein	F1SPI0	Mitochondrial intermembrane space import and assembly protein 40 isoform 1 OS=Sus scrofa OX=9823 GN=CHCHD4 PE=4 SV=1	0.042	FALSE	2.004	7	1	1	2	1	138	15.4	4.22	0	1	cell organization and biogenesis;protein metabolism;other metabolic processes;transport	mitochondrion	other molecular function	Pf06747	100154663	ENSSSCG00000011604	CHCHD4	F1SPI0; ssc:100154663			0	0	0.957	1.045	0.36	0.972145	0.982819	0.0450923	96.77	100.54	84.95	118	89.5	143.9	48.7	64.24	72.41	75.62	55.51	431780	1.21519e+06	849210
FALSE	Medium	Master Protein	F1SIB1	Prothrombin OS=Sus scrofa OX=9823 GN=F2 PE=3 SV=3	0.042	FALSE	1.998	2	1	1	6	1	623	70	5.77	0	1	protein metabolism;stress response;developmental processes;signal transduction;other biological processes	non-structural extracellular;extracellular matrix;plasma membrane;other membranes	signal transduction activity or receptor binding;enzyme regulator activity;other molecular function	Pf00051, Pf00089, Pf00594, Pf09396		ENSSSCG00000013252	F2	F1SIB1	Intrinsic Pathway of Fibrin Clot Formation; Peptide ligand-binding receptors; G alpha (q) signalling events; Thrombin signalling through proteinase activated receptors (PARs); Gamma-carboxylation of protein precursors; Transport of gamma-carboxylated protein precursors from the endoplasmic reticulum to the Golgi apparatus; Removal of aminoterminal propeptides from gamma-carboxylated proteins; Com…		9	0	0.897	1.476	0.782	0.999833	0.878121	0.776659	108.27	107.34	111.56	98.1	71.4	144.7	85.8	87.04	76.42	42.32	89.5	2.92675e+06	2.32676e+06	908389
FALSE	Medium	Master Protein	A0A287AQI6	YEATS domain containing 2 OS=Sus scrofa OX=9823 GN=YEATS2 PE=4 SV=1	0.042	FALSE	1.988	1	1	1	6	1	1368	144.5	8.87	1.67	1	other biological processes	nucleus		Pf03366		ENSSSCG00000011776	YEATS2	A0A287AQI6			0	0	0.654	1.316	0.83	0.955526	0.914638	0.831476	132.42	88.45	126.92	111.3	73.8	146.4	68.6	89.62	138.38		96.27	110010	327640	49922.8
FALSE	Medium	Master Protein	Q8MIQ9	P protein OS=Sus scrofa OX=9823 GN=Oca2 PE=2 SV=3	0.042	FALSE	1.985	1	1	1	1	1	845	93.1	6.55	0	1	transport	other membranes		Pf03600	397171		Oca2	Q8MIQ9; ssc:397171			0	0	1.076	1.066	0.979	0.8861	0.977462	0.929094	70.51	58.85	36	89.9	119.9	102.2	88	54.62	48.07	53.19		112464	40806.3	37668.2
FALSE	Medium	Master Protein	F2Z5F5	40S ribosomal protein S8 OS=Sus scrofa OX=9823 GN=RPS8 PE=1 SV=3	0.042	FALSE	1.983	7	1	1	2	1	208	24.2	10.32	0	1	protein metabolism;RNA metabolism OR transcription;other metabolic processes	cytosol;ER/Golgi;translational apparatus	other molecular function	Pf01201	100516861	ENSSSCG00000003930	RPS8	F2Z5F5; ssc:100516861	L13a-mediated translational silencing of Ceruloplasmin expression; SRP-dependent cotranslational protein targeting to membrane; GTP hydrolysis and joining of the 60S ribosomal subunit; Nonsense Mediated Decay (NMD) independent of the Exon Junction Complex (EJC); Nonsense Mediated Decay (NMD) enhanced by the Exon Junction Complex (EJC); Translation initiation complex formation; Ribosomal scanning …		7	0	1.221	0.01	1.882	0.796527	1.19313e-16	0.917189	55.77		73.58	75.3	91.9		232.8	67.02	48.58		56.27
FALSE	Medium	Master Protein	F1RVS9	SCP domain-containing protein OS=Sus scrofa OX=9823 GN=PI16 PE=1 SV=3	0.043	FALSE	1.981	3	1	1	3	1	460	49.2	5.19	0	1	other biological processes	non-structural extracellular;other membranes		Pf00188		ENSSSCG00000001570	PI16	F1RVS9			0	0	1.138	1.226	1.945	0.918493	0.933672	0.830848	77.03	84.27	54.31	75.5	89.9	87.6	146.9	55.8	47.91	123.07	16.43	1.07056e+06	563769	778644
FALSE	Medium	Master Protein	F1RM40	Symplekin OS=Sus scrofa OX=9823 GN=SYMPK PE=1 SV=3	0.043	FALSE	1.978	1	1	1	9	1	1271	140.8	6.01	0	1	RNA metabolism OR transcription;other metabolic processes;other biological processes	plasma membrane;other membranes;cytosol;nucleus		Pf11935, Pf12295		ENSSSCG00000003093	SYMPK	F1RM40	mRNA Splicing - Major Pathway; mRNA 3'-end processing; RNA Polymerase II Transcription Termination; Transport of Mature mRNA Derived from an Intronless Transcript; Processing of Intronless Pre-mRNAs		5	0	1.681	1.902	1.459	0.596209	0.783644	0.938485	109.27	115.32	125.62	96.3	97.9	121.6	84.2	87.77	81.1	145.5	112.39	1.94287e+06	2.97423e+06	1.47211e+06
FALSE	Medium	Master Protein	A0A5G2R8I6	Dynein light chain OS=Sus scrofa OX=9823 GN=DYNLL2 PE=1 SV=1	0.043	FALSE	1.977	5	1	1	1	1	133	14.9	6.73	0	1	other biological processes	cytoskeleton;other cell component		Pf01221		ENSSSCG00000020962	DYNLL2	A0A5G2R8I6	MHC class II antigen presentation; COPI-mediated anterograde transport; Amplification of signal from unattached kinetochores via a MAD2 inhibitory signal; Separation of Sister Chromatids; Resolution of Sister Chromatid Cohesion; RHO GTPases Activate Formins; EML4 and NUDC in mitotic spindle formation; HSP90 chaperone cycle for steroid hormone receptors (SHR) in the presence of ligand; COPI-indepe…		14	0	0.703	0.699	1.244	0.990753	0.902559	0.983747	89.66	87.7	118.17	117.5	69.1	65.4	148	116.7	77	54.53	112.1	124187	74324.3	65223
FALSE	Medium	Master Protein	D0G7F3	SH3 domain containing GRB2 like, endophilin B1 OS=Sus scrofa OX=9823 GN=SH3GLB1 PE=1 SV=1	0.043	FALSE	1.972	4	1	1	2	1	365	40.7	6.2	0	1	other biological processes	other membranes;mitochondrion;ER/Golgi;other cytoplasmic organelle;other cell component	other molecular function	Pf03114, Pf14604	100316852	ENSSSCG00000006930	SH3GLB1	D0G7F3; F1S4D2; ssc:100316852			0	0	1.156	1.512	1.203	0.826833	0.865012	0.965327	84.98	63.14	114.09	60.5	90.7	91.5	157.3	80.44	44.06		60.05
FALSE	Medium	Master Protein	A0A287A8Y0	Tumor suppressing subtransferable candidate 4 OS=Sus scrofa OX=9823 GN=TSSC4 PE=4 SV=2	0.044	FALSE	1.964	4	1	1	1	1	343	35.4	10.36	0	1				Pf15264		ENSSSCG00000036015	TSSC4	A0A287A8Y0			0	0	0.768	0.01	3.162	0.999833	1.19313e-16	0.273295	140.26		72.82	102.2	35.5		262.4	70.66	143.92		65.93	507576	919602
FALSE	Medium	Master Protein	A0A287AUX5	Zinc finger AN1-type containing 2B OS=Sus scrofa OX=9823 GN=ZFAND2B PE=4 SV=1	0.044	FALSE	1.957	6	1	1	1	1	304	32.8	7.36	0	1	protein metabolism;other metabolic processes;transport;other biological processes	other membranes;ER/Golgi;other cell component	other molecular function	Pf01428, Pf02809		ENSSSCG00000016208	ZFAND2B	A0A287AUX5			0	0	0.992	1.403	0.991	0.936008	0.888843	0.929094	84.61	97.6	98.16	104.1	94.7	119	82.3	66.05	61.48	82.54	75.05	220117	294742	467333
FALSE	Medium	Master Protein	I3LFR2	Cullin-5 OS=Sus scrofa OX=9823 GN=CUL5 PE=1 SV=1	0.044	FALSE	1.955	2	1	1	1	1	780	90.9	7.94	0	1	protein metabolism;other metabolic processes	other cell component	other molecular function	Pf00888, Pf10557	100525708	ENSSSCG00000029198	CUL5	I3LFR2; ssc:100525708	Antigen processing: Ubiquitination & Proteasome degradation; Neddylation; Inactivation of CSF3 (G-CSF) signaling; Downregulation of ERBB2 signaling		4	0	0.01	0.01	0.611	1.82187e-16	1.19313e-16	0.450839			6.5	248.4			151.6				6.2
FALSE	Medium	Master Protein	A0A286ZLW6	Scaffold attachment factor B OS=Sus scrofa OX=9823 GN=SAFB PE=1 SV=1	0.045	FALSE	1.948	4	1	1	2	1	783	88.2	5.22	0	1	other biological processes		nucleic acid binding activity	Pf00076, Pf02037		ENSSSCG00000013522	SAFB	A0A286ZLW6			0	0	0.298	0.406	2.088	0.256559	0.628526	0.812441	73.48	63.33	138.37	80.5	24	35.2	260.3	73.47		38.73	85.56	354018	1.0677e+06	548059
FALSE	Medium	Master Protein	A0A287AYU4	Tankyrase_bdg_C domain-containing protein OS=Sus scrofa OX=9823 GN=KIAA1671 PE=4 SV=1	0.047	FALSE	1.943	3	1	1	2	1	393	44	8.75	0	1				Pf15327		ENSSSCG00000033385	KIAA1671	A0A287AYU4			0	0	3.416	6.725	12.186	0.0192215	0.0244387	1.47546e-05	125.4	115.42	122.31	17.1	58.5	115.5	208.8	121.47	91.71	142.21	59.27		398346
FALSE	Medium	Master Protein	A0A287BAH7	Translocon-associated protein subunit beta OS=Sus scrofa OX=9823 GN=SSR2 PE=3 SV=1	0.047	FALSE	1.942	4	1	1	3	1	182	19.6	5.97	0	1				Pf05753		ENSSSCG00000006501	SSR2	A0A287BAH7			0	0	1.429	1.295	0.157	0.707748	0.921526	1.08506e-06	111.34	101.05	143.64	120.8	141.5	131.3	6.5	105.12	76.96	47.87	169.06	8.9005e+06	1.18176e+07	8.94218e+06
FALSE	Medium	Master Protein	D0VWV4	Succinate dehydrogenase cytochrome b560 subunit, mitochondrial OS=Sus scrofa OX=9823 GN=SDHC PE=1 SV=2	0.048	FALSE	1.927	9	1	1	1	1	169	18.5	9.82	0	1	other metabolic processes	other membranes;mitochondrion	other molecular function	Pf01127	100524676	ENSSSCG00000030318; ENSSSCG00015008931; ENSSSCG00025004969; ENSSSCG00030028035; ENSSSCG00035073083; ENSSSCG00040057801; ENSSSCG00045033311; ENSSSCG00050032579; ENSSSCG00055002313; ENSSSCG00060050777; ENSSSCG00065028024; ENSSSCG00070025122	SDHC	D0VWV4; ssc:100524676			0	0	100		100	1.82187e-16		2.15434e-16					51.2		348.8		53.24
FALSE	Medium	Master Protein	A0A5G2QE74	Ras-related protein Rab-11A OS=Sus scrofa OX=9823 GN=RAB11A PE=1 SV=1	0.048	FALSE	1.925	4	1	1	4	1	215	24.3	6.57	0	1			other molecular function	Pf00071		ENSSSCG00000032312	RAB11A	A0A5G2QE74			0	0	0.556	0.47	1.074	0.87989	0.755202	0.938485	32.75	48.45	128.52	132.9	69.8	62.5	134.8	32.6	27.94	48.14	92.37	261899
FALSE	Medium	Master Protein	A0A288CG16	Nuclear transcription factor Y subunit alpha OS=Sus scrofa OX=9823 GN=NFYA PE=4 SV=2	0.048	FALSE	1.925	5	1	1	1	1	346	36.8	8.94	0	1	other biological processes	nucleus;other cell component	nucleic acid binding activity;other molecular function	Pf02045	100151920	ENSSSCG00000001611	NFYA	A0A288CG16			0	0	0.619	5.002	2.907	0.942549	0.0883495	0.520931	0	0	50.16	42	26	210	122				45.32	201330
FALSE	Medium	Master Protein	A0A5G2QBF4	COX assembly mitochondrial protein OS=Sus scrofa OX=9823 GN=CMC1 PE=3 SV=1	0.048	FALSE	1.866	10	1	1	2	1	106	12.5	8.44	4.6	1		mitochondrion		Pf08583	102164646	ENSSSCG00000041813	CMC1	A0A5G2QBF4; ssc:102164646			0	0	0.156	2.069	6.93	0.0112202	0.726487	0.00108076	130.37	130.91	121.4	70.4	10.5	68.2	251	85.41	45.54	119.68	98.77	435039	648823	26604.5
FALSE	Medium	Master Protein	A0A5G2R954	NADH:ubiquinone oxidoreductase subunit B9 OS=Sus scrofa OX=9823 GN=NDUFB9 PE=1 SV=1	0.048	FALSE	1.833	8	1	1	1	1	178	21.4	7.71	0	1	other metabolic processes	other membranes;mitochondrion		Pf05347		ENSSSCG00000005976	NDUFB9	A0A5G2R954			0	0			100			2.15434e-16							400				90.62
FALSE	Medium	Master Protein	A0A075B7H9	Ig-like domain-containing protein OS=Sus scrofa OX=9823 PE=4 SV=7	0.048	FALSE	1.752	46	1	3	3	1	101	10.6	6.44	0	1				Pf07686							0	0		100	100		1.19313e-16	2.15434e-16						363.2	36.8				31.85
FALSE	Medium	Master Protein	A0A287BMU4	Protein transport protein Sec61 subunit beta OS=Sus scrofa OX=9823 GN=SEC61B PE=1 SV=1	0.049	FALSE	1.491	17	1	1	1	1	96	10	11.56	0	1	transport	other membranes;ER/Golgi		Pf03911	100511362	ENSSSCG00000038914	SEC61B	A0A287BMU4; ssc:100511362			0	0	1.114	1.405	1.334	0.936008	0.888843	0.980613	107.56	107.67	106.36	114.1	71.1	107.3	107.5	73.21	123.73	111.74	67.46	1.94548e+06	1.87062e+06	2.15335e+06
FALSE	Medium	Master Protein	A0A287A8A2	Centrosomal protein 162 OS=Sus scrofa OX=9823 GN=CEP162 PE=4 SV=2	0.049	FALSE	1.458	1	1	1	2	1	1411	162.4	5.48	1.8	1	cell organization and biogenesis	cytoskeleton;other cell component			100516163	ENSSSCG00000004289	CEP162	A0A287A8A2			0	0	1.822	0.06	0.137	0.356644	0.000161273	6.36048e-08	349.15	240.79	120.49	134.7	245.6	8.1	11.7	130.17		50.25	125.89
FALSE	High	Master Protein	Q9TV62	Myosin-4 OS=Sus scrofa OX=9823 GN=MYH4 PE=2 SV=1	0	FALSE	2219.76	63	152	240	6920	2	1937	223.1	5.76	8247.75	152		cytoskeleton;other cell component	cytoskeletal activity;other molecular function	Pf00063, Pf01576, Pf02736	100144306	ENSSSCG00000029441; ENSSSCG00070001491	MYH4	Q9TV62; ssc:100144306			0	212	0.572	0.462	0.396	0.646668	0.740932	0.0404245	115.34	106.49	112.5	165.6	83.9	76.1	74.4	78.38	85.36	11.68	42.2	5.21532e+09	3.60526e+09	5.69388e+09
FALSE	High	Master Protein	A0A5G2QVS9	Uncharacterized protein OS=Sus scrofa OX=9823 GN=MYL1 PE=1 SV=1	0	FALSE	554.893	73	21	67	8425	2	192	20.9	4.89	15141.8	21			other molecular function			ENSSSCG00000016157	MYL1	A0A5G2QVS9			0	0	8.933	23.322	1.729	8.19932e-09	9.07679e-06	0.897605	130.16	144.69	134.47	7	76.7	306.4	9.9	179.59	99.48	88.34	86.83	2.18907e+06	1.60603e+07	775814
FALSE	High	Master Protein	A0A5G2QRW9	Filamin C OS=Sus scrofa OX=9823 GN=FLNC PE=1 SV=1	0	FALSE	486.695	43	85	88	427	2	2711	289.1	6.09	240.17	85			cytoskeletal activity	Pf00307, Pf00630		ENSSSCG00000016578	FLNC	A0A5G2QRW9			0	85	0.637	0.469	1.029	0.777114	0.755202	0.95103	120.86	112.38	127.34	102.5	133.9	79.2	84.5	117.94	65.99	75.86	115.21	3.8743e+07	3.95099e+07	2.3939e+07
FALSE	High	Master Protein	A0A287BPU2	Nebulin OS=Sus scrofa OX=9823 GN=NEB PE=1 SV=2	0	FALSE	460.915	21	86	88	560	2	5509	638.1	9.11	318.24	86			cytoskeletal activity	Pf00880, Pf14604		ENSSSCG00000016397	NEB	A0A287BPU2			0	3	0.37	1.386	0.372	0.377164	0.891153	0.0165791	131.27	104.5	94.18	224.7	32.8	103	39.6	129.32	160.77		87.9	229069
FALSE	High	Master Protein	A0A287BHM1	Tropomyosin alpha-1 chain OS=Sus scrofa OX=9823 GN=TPM1 PE=1 SV=2	0	FALSE	444.809	77	40	51	7787	2	309	35.4	4.78	10845.1	40		cytoskeleton	cytoskeletal activity	Pf00261		ENSSSCG00000004570	TPM1	A0A287BHM1			0	2	1.137	1.14	1.043	0.923872	0.966961	0.953095	77.37	87.31	106.59	102.9	116.4	95.2	85.5	49.9	22.99	35.13	66.39	1.13893e+10	9.39045e+09	8.18182e+09
FALSE	High	Master Protein	A0A287AD38	Uncharacterized protein OS=Sus scrofa OX=9823 GN=TPM2 PE=1 SV=2	0	FALSE	367.948	57	31	46	6531	2	359	40.4	4.88	7839.42	31		cytoskeleton	cytoskeletal activity	Pf00261		ENSSSCG00000005316	TPM2	A0A287AD38	Striated Muscle Contraction; Smooth Muscle Contraction		2	0	1.127	1	1.412	0.931849	0.987124	0.929094	108.84	103.8	128.07	97.2	108.4	91.3	103.1	100.31	52.39	91.45	99.02	1.39856e+07	8.11244e+06	4.91646e+06
FALSE	High	Master Protein	Q75NG7	Troponin T fast skeletal muscle type OS=Sus scrofa OX=9823 GN=tnnt3 PE=2 SV=1	0	FALSE	250.663	39	16	23	2348	2	260	30.7	8.72	3224.12	16	other biological processes	cytoskeleton		Pf00992		ENSSSCG00000031903	TNNT3	Q75NG7			0	0	3.046	2.386	1.54	0.013284	0.612401	0.920628	119.23	118.85	109.78	69.4	162.1	58.3	110.2	92.59	35.36	100.82	93.4	2.05674e+07	3.65227e+07	5.96556e+07
FALSE	High	Master Protein	A0A287BRY0	Tropomyosin alpha-1 chain OS=Sus scrofa OX=9823 GN=TPM1 PE=1 SV=2	0	FALSE	238.971	69	24	26	5156	2	248	28.7	4.77	6908.75	24		cytoskeleton	cytoskeletal activity	Pf00261	100037999	ENSSSCG00000004570	TPM1	A0A287BRY0			0	0	0.936	1.061	1.753	0.992452	0.979111	0.893726	118.08	118.84	125.47	105.2	67	176.2	51.5	115.19	56.15	54.81	134.65	7.67221e+06	2.72993e+06	2.35072e+06
FALSE	High	Master Protein	A0A287B9Z6	LIM domain binding 3 OS=Sus scrofa OX=9823 GN=LDB3 PE=1 SV=1	0	FALSE	207.699	83	14	37	1280	2	288	31.5	9.19	1079.87	14		cytoskeleton		Pf00595, Pf15936		ENSSSCG00000010359	LDB3	A0A287B9Z6			0	0	0.739	0.729	1.311	0.923872	0.921526	0.95103	96.62	74.5	55.4	108.1	98.4	96.3	97.2	41.82	51.74	35.23	46.32	1.51567e+07	1.90317e+07	1.01783e+07
FALSE	High	Master Protein	A0A5S6HGR0	Tropomyosin alpha-4 chain OS=Sus scrofa OX=9823 GN=TPM4 PE=4 SV=1	0	FALSE	161.559	53	18	23	4530	2	284	32.7	4.74	4933.55	18		cytoskeleton	cytoskeletal activity	Pf00261	397608	ENSSSCG00000013849	TPM4	A0A5S6HGR0			0	0	1.332	1.381	1.56	0.777114	0.892575	0.913077	116.25	113.18	120.37	70.8	146.4	116.6	66.2	98.31	64.11	69.6	108.6	4.50783e+06	8.66982e+06	4.65918e+06
FALSE	High	Master Protein	P16276	Aconitate hydratase, mitochondrial OS=Sus scrofa OX=9823 GN=ACO2 PE=1 SV=1	0	FALSE	158.971	42	25	25	146	2	781	85.7	8.05	102.42	25	other metabolic processes	cytosol;mitochondrion	other molecular function	Pf00330, Pf00694	396999		ACO2	P16276; ssc:396999			0	23	0.854	0.668	2.093	0.990753	0.888843	0.560873	121.19	118.25	131.31	81.1	54.5	25.7	238.8	126.61	106.69	106.25	104.53	9.988e+06	3.49449e+06	5.32541e+06
FALSE	High	Master Protein	F1SRC5	Aconitate hydratase, mitochondrial OS=Sus scrofa OX=9823 GN=ACO2 PE=1 SV=3	0	FALSE	158.084	43	25	25	135	2	780	85.4	7.71	102.42	25	other metabolic processes	cytosol;mitochondrion	other molecular function	Pf00330, Pf00694		ENSSSCG00000000064	ACO2	F1SRC5	Citric acid cycle (TCA cycle)		1	0	0.081	0.3	0.613	1.22979e-05	0.356028	0.505474	110.52	72.28	132.61	148.7	24	88.9	138.3	94.44		98.55	109.85		228078
FALSE	High	Master Protein	A0A287BI36	PDZ and LIM domain 5 OS=Sus scrofa OX=9823 GN=PDLIM5 PE=1 SV=1	0	FALSE	122.021	64	10	14	578	2	214	23.8	10.07	474.03	10				Pf00595, Pf15936		ENSSSCG00000009192	PDLIM5	A0A287BI36			0	0	0.805	0.985	0.785	0.957779	0.993693	0.831476	74.6	80.06	91.55	130.4	78.2	83.5	107.9	36.9	48.91	69.27	58.41	7.20007e+06	1.52027e+07	1.43327e+07
FALSE	High	Master Protein	A0A287AAQ4	Microtubule-associated protein OS=Sus scrofa OX=9823 GN=MAPT PE=1 SV=2	0	FALSE	118.926	35	17	20	220	2	648	67.4	8.6	159.03	17		plasma membrane;other membranes;cytosol;cytoskeleton;other cell component	cytoskeletal activity	Pf00418		ENSSSCG00000017311	MAPT	A0A287AAQ4			0	0	1.325	3.238	1.241	0.777114	0.335111	0.978342	106.29	119.7	133.23	63.6	79.2	152.4	104.7	85.53	101.92	137.31	109.12	3.73413e+06	9.12964e+06	1.22276e+07
FALSE	High	Master Protein	F1REW5	CAP-Gly domain containing linker protein 1 OS=Sus scrofa OX=9823 GN=CLIP1 PE=4 SV=4	0	FALSE	93.067	11	21	21	107	2	2193	248.3	5.41	18.74	21	cell organization and biogenesis;other biological processes	cytoskeleton;nucleus;other cell component	cytoskeletal activity	Pf01302, Pf16641		ENSSSCG00000009793	CLIP1	F1REW5			0	19	0.797	0.886	0.703	0.955526	0.977462	0.711446	79.18	82.48	87.53	116.8	73.8	116.4	93	48.01	56.61	90.81	51.15	3.26748e+07	4.01818e+07	2.03555e+07
FALSE	High	Master Protein	I3LLY3	Uncharacterized protein OS=Sus scrofa OX=9823 GN=ACTN1 PE=1 SV=1	0	FALSE	85.299	15	12	14	168	2	888	102.3	5.63	167.48	12	cell adhesion;cell organization and biogenesis;developmental processes;other biological processes	cytoskeleton;other cell component	signal transduction activity or receptor binding;cytoskeletal activity;nucleic acid binding activity;other molecular function	Pf00307, Pf00435, Pf08726		ENSSSCG00000036702	ACTN1	I3LLY3			0	0	0.256	0.018	0.851	0.00608773	5.78553e-09	0.905353	120.4	94.69	132.2	207.5	70.3	4.7	117.5	126.42	103.09	181.46	134.78
FALSE	High	Master Protein	A0A287B906	Nexilin F-actin binding protein OS=Sus scrofa OX=9823 GN=NEXN PE=1 SV=2	0	FALSE	68.768	28	15	16	174	2	674	80.7	5.3	47.72	15	cell adhesion;cell organization and biogenesis;developmental processes	plasma membrane;other membranes		Pf07679		ENSSSCG00000003768	NEXN	A0A287B906			0	0	1.614	2.467	0.74	0.514639	0.5911	0.720623	87.49	110.5	116.43	42.3	135.5	196.6	25.6	88.95	65.71	70.12	112.88	613503	1.54003e+06	1.34832e+06
FALSE	High	Master Protein	A0A5G2QY21	Reticulocalbin 2 OS=Sus scrofa OX=9823 GN=RCN2 PE=1 SV=1	0	FALSE	59.474	30	6	7	61	2	216	24.7	4.37	73.39	6			other molecular function	Pf13202		ENSSSCG00000001866	RCN2	A0A5G2QY21			0	0	1.227	1.406	0.565	0.868943	0.888843	0.298617	100.46	101.66	116.98	65.5	165.7	152.2	16.5	100.47	61.3	60.3	125.81		3.92092e+06	5.83371e+06
FALSE	High	Master Protein	P02769	SWISS-PROT:P02769 (Bos taurus) Bovine serum albumin precursor	0	TRUE	57.852	17	10	12	140	2	607	69.2	6.18	142.19	10	stress response;other biological processes	non-structural extracellular;other cell component	nucleic acid binding activity;other molecular function	Pf00273	280717		ALB	A5PJX3; bta:280717; O02787; P02769; P04277; Q3SZR2			0	0	1.421	0.912	1.231	0.712573	0.982819	0.980613	51.2	65.55	69.53	89.6	121.3	86.6	102.4	64.87	5.69	22.37	31.31	3.77085e+06	3.09237e+06	182020
FALSE	High	Master Protein	A0A5G2R1F8	V-SNARE coiled-coil homology domain-containing protein OS=Sus scrofa OX=9823 GN=VAMP3 PE=1 SV=1	0	FALSE	40.602	26	4	9	29	2	217	24	8.69	18.29	4	transport	other membranes		Pf00957		ENSSSCG00000035376	VAMP3	A0A5G2R1F8	RHOA GTPase cycle; RHOC GTPase cycle; RHOG GTPase cycle; RAC1 GTPase cycle; RAC2 GTPase cycle; RHOD GTPase cycle; RAC3 GTPase cycle; CDC42 GTPase cycle; RHOQ GTPase cycle; RHOH GTPase cycle; RHOJ GTPase cycle; RHOF GTPase cycle; Cargo recognition for clathrin-mediated endocytosis; Retrograde transport at the Trans-Golgi-Network; RHOB GTPase cycle; ER-Phagosome pathway		17	2	1.815	2.037	1.126	0.359397	0.743787	0.984188	122.26	123.49	125.62	49	156.3	135.4	59.3	107.29	69.53	72.45	136.61	5.185e+06	2.89971e+07	4.28091e+07
FALSE	High	Master Protein	A0A5G2QML3	Histone H2B OS=Sus scrofa OX=9823 GN=HIST1H1D PE=1 SV=1	0	FALSE	30.734	23	6	6	91	2	322	33.5	10.74	51.6	6	cell organization and biogenesis	nucleus;other cell component	nucleic acid binding activity;other molecular function	Pf00125, Pf00538		ENSSSCG00000001137	H1-3	A0A5G2QML3	Formation of Senescence-Associated Heterochromatin Foci (SAHF); Apoptosis induced DNA fragmentation		2	4	1.31	1.766	1.654	0.797469	0.808077	0.882816	118.14	118.68	104.2	73.6	123.2	105.8	97.4	53.69	51.19	60.34	34.1	8.99066e+06	3.44073e+07	3.68395e+07
FALSE	High	Master Protein	A0A480VPY4	Myosin light chain 12A OS=Sus scrofa OX=9823 GN=MYL12A PE=1 SV=1	0	FALSE	29.397	35	5	5	33	2	172	19.8	4.84	9.71	5			other molecular function	Pf08976, Pf13405		ENSSSCG00000003691	MYL12A	A0A480VPY4			0	3	1.287	0.833	0.435	0.817644	0.970417	0.0815864	92.61	104.55	109.95	108.3	171.3	95.9	24.6	72.48	71.8	65.48	103.27	1.88186e+06	8.09541e+06	1.44396e+07
FALSE	High	Master Protein	P02768-1	SWISS-PROT:P02768-1 Tax_Id=9606 Gene_Symbol=ALB Isoform 1 of Serum albumin precursor	0	TRUE	29.304	13	7	7	130	2	609	69.3	6.28	101.79	7	cell organization and biogenesis;protein metabolism;other metabolic processes;stress response;transport;other biological processes	non-structural extracellular;ER/Golgi;other cell component	nucleic acid binding activity;other molecular function	Pf00273	213	ENSG00000163631	ALB	E7ESS9; hsa:213; O95574; P02768; P04277; Q13140; Q645G4; Q68DN5; Q6UXK4; Q86YG0; Q8IUK7; Q9P157; Q9P1I7; Q9UHS3; Q9UJZ0	Scavenging of heme from plasma; Platelet degranulation ; Regulation of Insulin-like Growth Factor (IGF) transport and uptake by Insulin-like Growth Factor Binding Proteins (IGFBPs); Post-translational protein phosphorylation; Cytoprotection by HMOX1; Recycling of bile acids and salts; Heme degradation; HDL remodeling; Heme biosynthesis	Selenium micronutrient network; Vitamin B12 metabolism; Folate metabolism; Complement system; VEGFA-VEGFR2 signaling pathway	14	0	0.855	0.865	0.703	0.990753	0.973326	0.635228	61.29	62.08	76.51	142.6	105.1	77	75.4	66.89	48.04	55.57	48.57	5.11638e+06	4.06545e+06	1.62888e+06
FALSE	High	Master Protein	F2Z5S8	Tubulin alpha chain OS=Sus scrofa OX=9823 GN=TUBA4A PE=1 SV=2	0	FALSE	29.302	21	6	6	17	2	438	48.9	5.49	3.62	6	cell organization and biogenesis;other biological processes	cytoskeleton;other cell component	cytoskeletal activity;other molecular function	Pf00091, Pf03953		ENSSSCG00000016216	TUBA4A	F2Z5S8			0	4	0.398	0.14	0.731	0.181934	0.0239621	0.764467	92.46	91.88	120.57	265.1	68.6	31.5	34.8	81.32	61.9	81.52	139.6	1.18937e+07	1.74075e+06	1.24225e+06
FALSE	High	Master Protein	Q29577	Creatine kinase U-type, mitochondrial OS=Sus scrofa OX=9823 GN=CKMT1 PE=2 SV=2	0	FALSE	28.275	20	5	5	89	2	416	46.9	8.34	34.79	5	other metabolic processes	other membranes;mitochondrion	kinase activity;other molecular function	Pf00217, Pf02807	100519994		CKMT1	B2ZF48; Q29577; ssc:100519994			0	0	0.484	0.052	0.355	0.750221	5.78657e-05	0.029164	99.71	123.31	104.88	219.9	80.1	6	94.1	84.56	43.16		14.55	2.74088e+06	2.04583e+06	957457
FALSE	High	Master Protein	A0A5G2R1K3	Sodium/potassium-transporting ATPase subunit alpha OS=Sus scrofa OX=9823 GN=ATP1A3 PE=1 SV=1	0	FALSE	25.095	9	6	6	13	2	1047	114.7	5.54	8.86	6	transport	other membranes	transporter activity;other molecular function	Pf00122, Pf00689, Pf00690, Pf13246		ENSSSCG00000003045	ATP1A3	A0A5G2R1K3			0	0	0.439	0.304	0.327	0.287891	0.369205	0.00361582	107.1	133.52	138.85	230.2	79	30.4	60.4	75.32	41.89	116.57	40.48	8.27909e+06	6.09917e+06	3.29048e+06
FALSE	High	Master Protein	A0A5G2R886	Uncharacterized protein OS=Sus scrofa OX=9823 GN=EIF4EBP1 PE=4 SV=1	0	FALSE	23.561	32	2	4	33	2	180	19.1	7.46	26.71	2	other biological processes		other molecular function	Pf05456		ENSSSCG00000022301	EIF4EBP1	A0A5G2R886			0	0	0.956	1.476	1.344	0.99384	0.878121	0.947221	115.59	115.62	124.07	73.8	123.5	133.8	69	111.41	50.91	68.92	136.77	6.3148e+06	2.45547e+07	1.45426e+07
FALSE	High	Master Protein	I3LNG5	Calcium/calmodulin dependent protein kinase II alpha OS=Sus scrofa OX=9823 GN=CAMK2A PE=1 SV=2	0	FALSE	23.479	20	5	5	12	2	478	54.1	7.08	2.05	5	protein metabolism;other metabolic processes		kinase activity;other molecular function	Pf00069, Pf08332	100626014	ENSSSCG00000014443	CAMK2A	I3LNG5			0	0	0.356	0.106	0.092	0.222403	0.00577222	2.22697e-10	63.81	70.88	91.05	261.8	89.5	27.1	21.6	45.14	32.34	89.58	86.74	3.47961e+06	2.12256e+06	1.11663e+06
FALSE	High	Master Protein	A0A5G2QR28	3-hydroxyisobutyrate dehydrogenase OS=Sus scrofa OX=9823 GN=HIBADH PE=1 SV=1	0	FALSE	21.771	19	5	5	17	2	377	39.9	8.02	1.61	5	other metabolic processes		other molecular function	Pf03446, Pf14833		ENSSSCG00000016695	HIBADH	A0A5G2QR28	Branched-chain amino acid catabolism		1	2	0.957	1.163	1.204	0.990753	0.956358	0.996421	72.76	100.48	79.32	101	81.3	98.9	118.8	60.86	56.68	76.11	69.31	1.01848e+06	937221	2.43526e+06
FALSE	High	Master Protein	A0A287B9R5	SERPIN domain-containing protein OS=Sus scrofa OX=9823 GN=SERPINA3-2 PE=1 SV=1	0	FALSE	20.375	16	7	7	30	2	423	46.8	6.87	3.67	7		non-structural extracellular		Pf00079		ENSSSCG00000030371	LOC100156325	A0A287B9R5			0	0	0.783	0.373	1.75	0.999833	0.561777	0.929094	41.43	69.24	87.82	97.4	63.5	68.6	170.5	107.29	100.29	38.28	142.12	138858	231556	503662
FALSE	High	Master Protein	A0A287BKR9	Uncharacterized protein OS=Sus scrofa OX=9823 GN=LOC100157017 PE=3 SV=1	0	FALSE	18.741	13	2	2	3	2	328	35.8	6.27	4.78	2			other molecular function	Pf00389, Pf02826	100157017	ENSSSCG00000038475	LOC100157017	A0A287BKR9			0	0	5.547	1.019	7.672	0.00154167	0.982819	1.89029e-05	77.13	117.79	118.96	21.6	119.9	30.4	228.1	123.31	28.01	43.19	46.48		1.35349e+06	128406
FALSE	High	Master Protein	Q2MJQ7	Voltage-dependent calcium channel gamma-1 subunit OS=Sus scrofa OX=9823 GN=CACNG1 PE=2 SV=1	0	FALSE	17.929	13	2	2	49	2	224	25.1	7.61	30.79	2	transport;other biological processes	plasma membrane;other membranes	transporter activity;other molecular function	Pf13903	733677	ENSSSCG00000017271; ENSSSCG00015031045; ENSSSCG00025057753; ENSSSCG00030053066; ENSSSCG00040013701; ENSSSCG00060054779	CACNG1	Q2MJQ7; ssc:733677			0	0	1.637	3.364	1.07	0.496981	0.304912	0.95103	136.74	136.12	128.87	21.7	72.8	281.3	24.2	116.64	99.17	87.75	131.96	1.02289e+06	1.02396e+07	1.24448e+07
FALSE	High	Master Protein	A0A287B2U6	Synaptosomal-associated protein OS=Sus scrofa OX=9823 GN=SNAP23 PE=3 SV=1	0	FALSE	17.242	18	2	4	13	2	211	23.2	4.88	11.54	2		plasma membrane;other membranes;other cell component		Pf00835	100512755	ENSSSCG00000038735	SNAP23	A0A287B2U6			0	0	1.232	1.455	0.658	0.864247	0.88421	0.606044	99.63	108.2	116.35	142.6	91.7	111.1	54.6	72.19	53.53	65.42	92.16	4.5772e+06	6.00543e+06	4.59933e+06
FALSE	High	Master Protein	P00258	Adrenodoxin, mitochondrial OS=Sus scrofa OX=9823 GN=FDX1 PE=1 SV=2	0	FALSE	16.885	16	2	2	21	2	186	19.9	5.26	3.99	2	other metabolic processes;other biological processes	mitochondrion	other molecular function	Pf00111	397133	ENSSSCG00000035945; ENSSSCG00025048372; ENSSSCG00030063230; ENSSSCG00035030873; ENSSSCG00040039367; ENSSSCG00045004989; ENSSSCG00050018243; ENSSSCG00055016302; ENSSSCG00060060010; ENSSSCG00065042670	FDX1	P00258; ssc:397133			0	0	0.676	0.96	0.427	0.955526	0.993693	0.112047	99.46	98.59	107.32	58	117.1	168.6	56.2	135.95	57.05	55.85	103.89	423365	953805	3.54806e+06
FALSE	High	Master Protein	F1RNZ1	Ubiquinol-cytochrome c reductase, Rieske iron-sulfur polypeptide 1 OS=Sus scrofa OX=9823 GN=UQCRFS1 PE=1 SV=2	0	FALSE	16.783	16	2	2	19	2	295	31.8	8.37	6.77	2	cell organization and biogenesis;other metabolic processes;transport	other membranes;mitochondrion	transporter activity;other molecular function	Pf00355, Pf02921, Pf09165		ENSSSCG00000027085	UQCRFS1	F1RNZ1	Respiratory electron transport		1	0	0.999	3.1	4.234	0.990753	0.369205	0.00648713	128.26	73.69	78.77	38.9	68.4	127.3	165.4	101.07	90.96	41.61	37.55	58834.7		383203
FALSE	High	Master Protein	I3LUD1	Superoxide dismutase [Cu-Zn] OS=Sus scrofa OX=9823 GN=SOD3 PE=3 SV=2	0	FALSE	15.858	11	3	3	6	2	303	32.4	6.51	3.99	3	other metabolic processes;stress response	extracellular matrix	other molecular function	Pf00080		ENSSSCG00000028814	SOD3	I3LUD1	Detoxification of Reactive Oxygen Species		1	0	1.791	2.623	2.23	0.425604	0.531891	0.655221	101.2	97.91	94.21	37.4	122.6	162.7	77.3	96.28	48.55	44.99	130.16	266831	520851	317843
FALSE	High	Master Protein	Q6QAT1	40S ribosomal protein S28 OS=Sus scrofa OX=9823 GN=RPS28 PE=1 SV=2	0	FALSE	15.725	30	2	3	58	2	69	7.8	10.7	41.39	2	cell organization and biogenesis;protein metabolism;RNA metabolism OR transcription;other metabolic processes;other biological processes	other membranes;cytosol;ER/Golgi;translational apparatus	other molecular function	Pf01200	414420	ENSSSCG00000013597; ENSSSCG00015076105; ENSSSCG00025017262; ENSSSCG00030018006; ENSSSCG00035073015; ENSSSCG00040002825; ENSSSCG00045030525; ENSSSCG00055006878; ENSSSCG00060022239; ENSSSCG00065040129; ENSSSCG00070025313	RPS28	Q6QAT1; ssc:414420	L13a-mediated translational silencing of Ceruloplasmin expression; SRP-dependent cotranslational protein targeting to membrane; GTP hydrolysis and joining of the 60S ribosomal subunit; Nonsense Mediated Decay (NMD) independent of the Exon Junction Complex (EJC); Nonsense Mediated Decay (NMD) enhanced by the Exon Junction Complex (EJC); Translation initiation complex formation; Ribosomal scanning …		7	0	0.983	2.399	2.151	0.990753	0.6073	0.514426	109.77	109	131.43	88.9	80	130.9	100.2	100.53	81.66	142.32	166.78	2.34378e+07	4.82702e+07	6.85866e+07
FALSE	High	Master Protein	A0A286ZND5	Peroxiredoxin-1 OS=Sus scrofa OX=9823 GN=PRDX1 PE=1 SV=1	0	FALSE	15.671	20	4	4	20	2	224	25	8.81	9.93	4	cell cycle OR cell proliferation;other metabolic processes;stress response;other biological processes	cytosol	other molecular function	Pf00578, Pf10417		ENSSSCG00000003914	PRDX1	A0A286ZND5	TP53 Regulates Metabolic Genes; Detoxification of Reactive Oxygen Species		2	2	0.511	0.359	1.242	0.508233	0.531891	0.978342	107.69	104.27	112.21	163.1	44.4	36.9	155.6	88.58	112.2	118.86	99.53	4.62574e+06	827349	858136
FALSE	High	Master Protein	A0A5G2QP32	RRM domain-containing protein OS=Sus scrofa OX=9823 GN=EIF4H PE=1 SV=1	0	FALSE	15.592	8	2	2	32	2	327	35.8	9.82	18.1	2	other biological processes	other cell component	nucleic acid binding activity	Pf00076		ENSSSCG00000025966	EIF4H	A0A5G2QP32	L13a-mediated translational silencing of Ceruloplasmin expression; Translation initiation complex formation; Ribosomal scanning and start codon recognition		4	0	1.14	1.592	0.953	0.923872	0.843177	0.929094	73.4	92.53	98.19	102.1	99.9	94	104	49.81	12.56	74.64	70.48	5.76272e+06	1.11453e+07	1.18487e+07
FALSE	High	Master Protein	F1SIT7	60S acidic ribosomal protein P1 OS=Sus scrofa OX=9823 GN=RPLP1 PE=1 SV=1	0	FALSE	14.622	67	3	3	31	2	114	11.5	4.32	58.75	3	protein metabolism;other metabolic processes	translational apparatus	other molecular function	Pf00428		ENSSSCG00000004970	RPLP1	F1SIT7			0	0	1.974	1.447	1.341	0.255518	0.888843	0.947221	104.76	80.53	134.74	94.3	154.6	97.9	53.2	48.22	83.03	87.22	103.49		5.40896e+06	9.94519e+06
FALSE	High	Master Protein	A0A075B7I6	Ig-like domain-containing protein OS=Sus scrofa OX=9823 PE=4 SV=3	0	FALSE	14.529	23	2	2	32	2	95	10.3	4.77	24.76	2				Pf07686					Immunoregulatory interactions between a Lymphoid and a non-Lymphoid cell; Cell surface interactions at the vascular wall; FCGR activation; Regulation of actin dynamics for phagocytic cup formation; Role of phospholipids in phagocytosis; Role of LAT2/NTAL/LAB on calcium mobilization; FCERI mediated MAPK activation; FCERI mediated Ca+2 mobilization; FCERI mediated NF-kB activation; CD22 mediated BC…		12	0	0.713	1.835	0.779	0.900237	0.792768	0.831476	131.99	120.33	134.86	92.2	50.4	184.9	72.5	103.95	90.73	68.44	122.06	3.37999e+07	2.23321e+07	1.31403e+07
FALSE	High	Master Protein	A0A287BAB3	Ig-like domain-containing protein OS=Sus scrofa OX=9823 PE=4 SV=2	0	FALSE	14.391	18	2	2	25	2	169	18	8.97	22.68	2				Pf07686					Immunoregulatory interactions between a Lymphoid and a non-Lymphoid cell; Cell surface interactions at the vascular wall; FCGR activation; Regulation of actin dynamics for phagocytic cup formation; Role of phospholipids in phagocytosis; Role of LAT2/NTAL/LAB on calcium mobilization; FCERI mediated MAPK activation; FCERI mediated Ca+2 mobilization; FCERI mediated NF-kB activation; CD22 mediated BC…		12	0	0.584	0.775	2.203	0.684531	0.933672	0.48667	119.29	121.42	111.5	110.5	40	67.4	182	80.46	98.56	125.35	88.89	1.67597e+07	1.38418e+06	3.9725e+06
FALSE	High	Master Protein	A5GHK3	Prefoldin subunit 4 OS=Sus scrofa OX=9823 GN=PFDN4 PE=1 SV=1	0	FALSE	14.12	20	2	2	24	2	134	15.3	4.55	7.97	2	other biological processes	mitochondrion;nucleus;other cell component	other molecular function	Pf01920	100144532	ENSSSCG00000007487	PFDN4	A5GHK3; ssc:100144532			0	0	0.785	0.844	0.586	0.95044	0.970417	0.408417	119.58	128.63	138.61	65.9	136.8	153.3	44	101.53	42.51	66.33	109.72	3.46592e+07	4.01765e+07	2.42982e+07
FALSE	High	Master Protein	A0A5G2Q7Z2	Protein S100 OS=Sus scrofa OX=9823 GN=LOC110258323 PE=1 SV=1	0	FALSE	14.101	34	2	2	10	2	87	9.9	4.61	6.94	2		nucleus;other cell component	other molecular function	Pf00036, Pf01023		ENSSSCG00000035756	LOC110258323	A0A5G2Q7Z2			0	0	2.706	1.726	0.763	0.0368139	0.819505	0.776659	126.82	109.79	127.06	43.3	206.6	96.2	53.9	87.42	104.73	51.83	103.48	226059	279557	833467
FALSE	High	Master Protein	A0A5G2R6G7	UBIQUITIN_CONJUGAT_2 domain-containing protein OS=Sus scrofa OX=9823 GN=UBE2V2 PE=1 SV=1	0	FALSE	14.035	32	4	4	19	2	142	16.2	8.43	6.17	4				Pf00179		ENSSSCG00000022190	UBE2V2	A0A5G2R6G7			0	2	0.904	0.79	1.528	0.999833	0.946076	0.923971	62.72	83.22	58.62	93	70.5	34.1	202.5	67.74	71.3	105.42	53.77	839353	845080	3.33403e+06
FALSE	High	Master Protein	F1RVC9	Heterogeneous nuclear ribonucleoprotein D OS=Sus scrofa OX=9823 GN=HNRNPD PE=1 SV=2	0	FALSE	13.912	9	2	2	6	2	355	38.3	7.81	0	2	other biological processes	nucleus;other cell component	nucleic acid binding activity	Pf00076, Pf08143		ENSSSCG00000009249	HNRNPD	F1RVC9	mRNA Splicing - Major Pathway; AUF1 (hnRNP D0) binds and destabilizes mRNA		2	0	0.01	2.607	0.261	1.82187e-16	0.533376	0.00078041		111.55	142.9	27.8		48.4	323.8	119.65		194.13	70.32	71385.1	54727.1	951473
FALSE	High	Master Protein	P82460	Thioredoxin OS=Sus scrofa OX=9823 GN=TXN PE=1 SV=3	0	FALSE	13.683	21	2	3	28	2	105	11.8	5.03	20.56	2	other metabolic processes;other biological processes	non-structural extracellular;nucleus;other cell component	other molecular function	Pf00085	397581		TXN	P82460; Q95JF9; ssc:397581			0	0	0.959	0.754	0.616	0.992452	0.929057	0.495188	73.56	77.24	87.05	103.9	107.3	103.8	85.1	63.41	31.41	25.35	45.03	3.75446e+07	5.72766e+07	3.25398e+07
FALSE	High	Master Protein	A0A287AEQ0	Prothymosin alpha OS=Sus scrofa OX=9823 GN=PTMA PE=1 SV=1	0	FALSE	13.54	14	2	3	24	2	176	19.9	4.44	38.99	2				Pf03247		ENSSSCG00000037274	PTMA	A0A287AEQ0			0	0	0.636	0.708	0.681	0.777114	0.906733	0.661842	138.24	137.98	146.2	83.7	128.6	121.1	66.5	113.75	74.48	87.75	112.83	3.44514e+07	4.72494e+07	1.91638e+07
FALSE	High	Master Protein	P35908	SWISS-PROT:P35908 Tax_Id=9606 Gene_Symbol=KRT2 Keratin, type II cytoskeletal 2 epidermal	0	TRUE	13.531	7	4	4	8	2	645	65.8	8	0	4											0	0	2.251	1.44	0.886	0.215419	0.888843	0.890654	77.67	85.26	37.21	84.2	176	88.1	51.7	67.51	39.26	125.08	58.98	1.32931e+06		317258
FALSE	High	Master Protein	A0A5G2RC28	Receptor expression-enhancing protein OS=Sus scrofa OX=9823 GN=REEP1 PE=1 SV=1	0	FALSE	13.21	8	2	2	9	2	346	39	9.09	6.64	2		other membranes		Pf03134		ENSSSCG00000023710	REEP1	A0A5G2RC28			0	0	0.304	1.494	2.075	0.100369	0.870933	0.547842	117.74	113.76	117.74	115.7	36.1	72.4	175.9	75.59	107.44	185.01	76.72	3.6736e+06	2.70684e+06	1.51774e+06
FALSE	High	Master Protein	A0A2C9F3A8	Calponin OS=Sus scrofa OX=9823 GN=CNN1 PE=3 SV=1	0	FALSE	13.104	10	2	2	2	2	343	38	9	0	2	cell organization and biogenesis		cytoskeletal activity;other molecular function	Pf00307, Pf00402		ENSSSCG00000013614	CNN1	A0A2C9F3A8			0	0	2.344	2.214	3.509	0.142376	0.664838	0.20428	46.55	55.11	116.31	44.2	74.8	64.7	216.3	48.21	63.98	64.01	130.76	81764.9
FALSE	High	Master Protein	F1SFA7	Fibrillar collagen NC1 domain-containing protein OS=Sus scrofa OX=9823 GN=COL1A2 PE=1 SV=2	0	FALSE	12.811	2	2	2	35	2	1135	104.4	9.67	22.93	2	cell organization and biogenesis;other metabolic processes;developmental processes;signal transduction;other biological processes	non-structural extracellular;extracellular matrix;ER/Golgi	extracellular structural activity;other molecular function	Pf01391, Pf01410		ENSSSCG00000015326	COL1A2	F1SFA7; I3L781	Immunoregulatory interactions between a Lymphoid and a non-Lymphoid cell; Cell surface interactions at the vascular wall; Collagen degradation; Collagen chain trimerization; Non-integrin membrane-ECM interactions; ECM proteoglycans; GPVI-mediated activation cascade; Crosslinking of collagen fibrils; GP1b-IX-V activation signalling; Platelet Adhesion to exposed collagen; Platelet Aggregation (Plug…		14	0	0.803	1.048	1.103	0.955526	0.982782	0.98252	104.83	105.18	118.23	99.1	68.4	124.9	107.6	81.37	113.55	194.32	134.21	6.9839e+06	7.75435e+06	2.13809e+06
FALSE	High	Master Protein	F1SV46	MAP7 domain containing 1 OS=Sus scrofa OX=9823 GN=MAP7D1 PE=1 SV=4	0	FALSE	12.624	3	2	2	4	2	846	93.1	10.14	6.12	2	cell organization and biogenesis	cytoskeleton		Pf05672	100511265	ENSSSCG00000003637	MAP7D1	F1SV46			0	0		100	100		1.19313e-16	2.15434e-16						160.4	239.6			157.14	117.49
FALSE	High	Master Protein	K7GLE1	Annexin OS=Sus scrofa OX=9823 GN=ANXA1 PE=1 SV=2	0	FALSE	12.148	9	2	2	6	2	297	33.2	7.43	6.74	2	other biological processes	non-structural extracellular;plasma membrane;other membranes;nucleus;other cell component	enzyme regulator activity;other molecular function	Pf00191		ENSSSCG00000005267	ANXA1	K7GLE1			0	0	0.913	1.042	2.215	0.990753	0.982819	0.617304	85.28	70.02	99.6	73.5	72.7	52	201.9	68.86	63.5	88.27	102.81	813644	105354
FALSE	High	Master Protein	I3LIA4	Guanidinoacetate N-methyltransferase OS=Sus scrofa OX=9823 GN=GAMT PE=1 SV=2	0	FALSE	11.984	9	2	2	9	2	267	29.6	6.43	6.87	2	other metabolic processes;developmental processes;other biological processes	nucleus;other cell component	other molecular function			ENSSSCG00000023142	GAMT	I3LIA4	Creatine metabolism		1	0	1.337	0.6	1.614	0.750221	0.84865	0.930194	102.89	105.87	110.04	100.9	93.9	47.7	157.5	119.57	70.14	93.14	95.84	637752	379776	365569
FALSE	High	Master Protein	A0A287BSZ9	Dynein light intermediate chain OS=Sus scrofa OX=9823 GN=DYNC1LI2 PE=1 SV=1	0	FALSE	11.764	6	2	2	5	2	492	54.1	6.16	2.14	2	cell organization and biogenesis;other biological processes	cytoskeleton;other cell component	other molecular function	Pf05783	100626901	ENSSSCG00000036210	DYNC1LI2	A0A287BSZ9; ssc:100626901	Separation of Sister Chromatids; COPI-mediated anterograde transport; Resolution of Sister Chromatid Cohesion; RHO GTPases Activate Formins; EML4 and NUDC in mitotic spindle formation; MHC class II antigen presentation; HSP90 chaperone cycle for steroid hormone receptors (SHR) in the presence of ligand; COPI-independent Golgi-to-ER retrograde traffic; Aggrephagy; Amplification of signal from unat…		11	0	0.568	1.304	0.868	0.746787	0.921034	0.894226	111.67	111.28	115.45	113	66.6	133.2	87.1	92.17	66.49	130.44	114.15	4.85239e+06	5.19515e+06	2.22844e+06
FALSE	High	Master Protein	A0A5G2RAI4	Transmembrane protein 109 OS=Sus scrofa OX=9823 GN=TMEM109 PE=1 SV=1	0	FALSE	11.661	7	2	2	36	2	295	31.2	10.32	23.88	2	other biological processes	other membranes		Pf14965		ENSSSCG00000013110	TMEM109	A0A5G2RAI4			0	0	1.675	2.625	1.374	0.463497	0.531891	0.938485	129.51	140.65	118.94	67	139.9	128.7	64.4	119.72	80.93	116.05	80.66	4.76871e+06	2.29287e+07	3.83552e+07
FALSE	High	Master Protein	A0A287AD92	GrpE protein homolog OS=Sus scrofa OX=9823 GN=GRPEL1 PE=1 SV=2	0	FALSE	11.607	10	2	2	13	2	216	24.3	7.88	2.38	2	cell organization and biogenesis;transport;other biological processes	other membranes;mitochondrion	other molecular function	Pf01025		ENSSSCG00000037445	GRPEL1	A0A287AD92			0	0	1.714	1.492	0.726	0.528009	0.870933	0.723181	90.93	98.56	130.59	77.2	148.1	109.6	65.2	91.98	61.51	92.72	113.46	368690	602454	2.07232e+06
FALSE	High	Master Protein	Q29380	Voltage-dependent anion-selective channel protein 3 OS=Sus scrofa OX=9823 GN=VDAC3 PE=2 SV=2	0	FALSE	11.555	15	3	3	14	2	283	30.6	8.66	10.45	3	transport;other biological processes	other membranes;mitochondrion	transporter activity;other molecular function	Pf01459	397651		VDAC3	Q29380; Q9MZ14; ssc:397651			0	0	1.196	0.914	2.487	0.817505	0.982819	0.606044	102.66	92.57	113.28	54.9	101.3	23.2	220.6	105.88	114.67	129.01	116.86	172791	89659.9
FALSE	High	Master Protein	A0A287AXF5	Calnexin OS=Sus scrofa OX=9823 GN=CANX PE=3 SV=2	0	FALSE	11.393	4	2	2	12	2	615	70	4.72	3.53	2	stress response;transport;signal transduction;other biological processes	other membranes;ER/Golgi;other cell component	other molecular function	Pf00262		ENSSSCG00000014020	CANX	A0A287AXF5	MHC class II antigen presentation; Antigen Presentation: Folding, assembly and peptide loading of class I MHC; Calnexin/calreticulin cycle		3	0	0.881	0.564	1.15	0.999833	0.831786	0.965327	91.08	96.45	111.44	117.8	115.9	41.8	124.4	81.81	73.86	121.3	83.66	526545	464006	515298
FALSE	High	Master Protein	A0A287B4N8	MARCKS like 1 OS=Sus scrofa OX=9823 GN=MARCKSL1 PE=1 SV=2	0	FALSE	11.3	14	2	2	20	2	198	20	4.65	1.65	2	cell organization and biogenesis;developmental processes;other biological processes	plasma membrane;other membranes;other cell component	cytoskeletal activity;other molecular function	Pf02063		ENSSSCG00000031380	MARCKSL1	A0A287B4N8			0	0	1.452	2.501	1.171	0.684531	0.577684	0.99452	121.96	119.25	118.41	41.8	104.6	188.9	64.7	112.7	79.86	59.97	88.08	2.26802e+06	8.57737e+06	1.2654e+07
FALSE	High	Master Protein	A0A286ZKK0	Dihydropyrimidinase like 2 OS=Sus scrofa OX=9823 GN=DPYSL2 PE=1 SV=1	0	FALSE	11.226	6	2	2	7	2	572	62.3	6.38	0	2	cell organization and biogenesis;developmental processes;other biological processes	other cell component	cytoskeletal activity;other molecular function	Pf01979	100151886	ENSSSCG00000030130	DPYSL2	A0A286ZKK0; ssc:100151886			0	0	1.096	0.69	1.474	0.942549	0.89609	0.95103	106.5	88.21	78.89	113.2	105.3	106.2	75.4	75.6	70.23	137.32	125.4	2.55014e+06	1.81325e+06	2.21389e+06
FALSE	High	Master Protein	A0A5S6IB20	Succinyl-CoA:3-ketoacid coenzyme A transferase 1, mitochondrial OS=Sus scrofa OX=9823 GN=OXCT1 PE=4 SV=1	0	FALSE	11.081	10	2	2	7	2	470	51.2	7.69	0	2	other metabolic processes	mitochondrion	other molecular function	Pf01144		ENSSSCG00000016863	OXCT1	A0A5S6IB20			0	0	0.778	0.727	0.527	0.992452	0.921526	0.276288	99.84	101.24	98.54	151.1	94.6	69.3	85	88.38	85.38	118.85	61.22	176809	243312	756042
FALSE	High	Master Protein	A0A5G2QRU9	AKT1 substrate 1 OS=Sus scrofa OX=9823 GN=AKT1S1 PE=4 SV=1	0	FALSE	10.628	10	2	2	15	2	323	34.2	4.97	2.11	2	cell organization and biogenesis;signal transduction;other biological processes	cytosol;other cell component		Pf15798		ENSSSCG00000003194	AKT1S1	A0A5G2QRU9	HSF1-dependent transactivation; mTORC1-mediated signalling		3	0	1.224	1.621	1.518	0.868943	0.84316	0.929094	88.61	86.05	98.95	70.6	92.9	136.9	99.6	81.15	38.33	46.17	88.91	2.52214e+06	3.60225e+06	2.04836e+06
FALSE	High	Master Protein	A0A287AD42	Methionine aminopeptidase 2 OS=Sus scrofa OX=9823 GN=METAP2 PE=1 SV=1	0	FALSE	10.569	5	2	2	11	2	456	50.5	5.35	13.9	2	protein metabolism;other metabolic processes	other cell component	other molecular function	Pf00557		ENSSSCG00000030608	METAP2	A0A287AD42			0	0	0.645	0.884	1.51	0.826833	0.977462	0.929094	134.57	125.62	131.56	187	52.9	113.4	46.7	72.78	106.9	138.76	136.67	2.92747e+06	4.41826e+06	3.21932e+06
FALSE	High	Master Protein	K9J4R8	Protein S100-A13 OS=Sus scrofa OX=9823 GN=S100A13 PE=1 SV=1	0	FALSE	10.375	21	2	2	6	2	98	11.2	5.57	0	2	other biological processes	non-structural extracellular;other cell component	signal transduction activity or receptor binding;other molecular function	Pf01023		ENSSSCG00000038991	S100A13	K9J4R8			0	0	1.035	0.416	1.192	0.955526	0.649344	0.994582	85.71	109.31	101.43	78.6	130	50.9	140.5	70.24	27.37	95.33	109.79		2.6672e+06	1.63643e+06
FALSE	High	Master Protein	A0A286ZMT0	Synaptophysin like 1 OS=Sus scrofa OX=9823 GN=SYPL1 PE=1 SV=1	0	FALSE	10.294	9	2	2	8	2	241	26.3	7.68	7.41	2		other membranes;ER/Golgi		Pf01284		ENSSSCG00000015434	SYPL1	A0A286ZMT0			0	0	0.775	0.574	1.399	0.95839	0.840197	0.947221	71.12	86.56	92.08	99.5	126.2	46.9	127.4	88.88	54.01	77.21	98.42	409904	1.0852e+06	730810
FALSE	High	Master Protein	A0A5G2R1E6	Glutathione S-transferase omega-1 OS=Sus scrofa OX=9823 GN=GSTO1 PE=1 SV=1	0	FALSE	10.231	13	2	2	6	2	208	23.5	7.72	0	2	other metabolic processes;other biological processes	other cell component	other molecular function	Pf00043, Pf13417		ENSSSCG00000022351	GSTO1	A0A5G2R1E6			0	0	0.713	0.748	1.789	0.990753	0.92567	0.911077	89.01	81.06	102.19	59.4	39.8	72.4	228.4	113.66	87.25		85.31	414054
FALSE	High	Master Protein	Q5S3G4	Cytochrome c oxidase subunit 5B, mitochondrial OS=Sus scrofa OX=9823 GN=COX5B PE=2 SV=1	0	FALSE	10.023	18	2	2	39	2	129	13.8	8.51	12.82	2	other metabolic processes;transport	other membranes;mitochondrion	transporter activity;other molecular function	Pf01215	492822	ENSSSCG00000008195; ENSSSCG00005018745; ENSSSCG00015076314; ENSSSCG00025025808; ENSSSCG00030059360; ENSSSCG00035055797; ENSSSCG00040074620; ENSSSCG00045029700; ENSSSCG00050073602; ENSSSCG00055015594; ENSSSCG00060043563; ENSSSCG00065039777; ENSSSCG00070028627	COX5B	Q5S3G4; ssc:492822	Respiratory electron transport; TP53 Regulates Metabolic Genes; Cytoprotection by HMOX1		3	0	0.756	0.762	1.163	0.936008	0.930408	0.999771	53.91	69.62	74.42	111.5	91.9	80	116.6	40.98	40.22	81.96	65.18	4.01656e+06	4.47201e+06	7.48956e+06
FALSE	High	Master Protein	A0A287AYE8	NADH:ubiquinone oxidoreductase complex assembly factor 8 OS=Sus scrofa OX=9823 GN=NDUFAF8 PE=4 SV=2	0	FALSE	9.926	33	2	2	3	2	73	7.7	10.01	2.24	2	cell organization and biogenesis	mitochondrion				ENSSSCG00000039183	NDUFAF8	A0A287AYE8			0	0	0.949	1.206	1.267	0.955526	0.94093	0.983747	89.68	105.88	88.91	71.8	86.6	92.5	149.1	82.21	81.83	121.93	132.27	949796	251261	927148
FALSE	High	Master Protein	A0A287BAB5	Uncharacterized protein OS=Sus scrofa OX=9823 PE=1 SV=1	0	FALSE	9.813	29	2	2	5	2	86	10.1	6.15	0	2	other biological processes	cytosol;nucleus	other molecular function	Pf01722							0	0	1.018	1.626	1.239	0.955526	0.84316	0.983747	104.73	100.32	123.2	99.7	73.1	157.4	69.8	86.71	84.45	89.26	115.9	2.06401e+06	1.44402e+06	1.61942e+06
FALSE	High	Master Protein	A0A5G2QK91	ATP synthase subunit OS=Sus scrofa OX=9823 GN=ATP5MG PE=1 SV=1	0	FALSE	9.788	31	2	2	14	2	98	10.8	8.48	9.12	2	other metabolic processes;transport	other membranes;mitochondrion	transporter activity	Pf04718		ENSSSCG00000046892	ATP5MG	A0A5G2QK91			0	0	0.733	0.367	1.26	0.968591	0.548186	0.989375	127.96	129.36	141.59	129	125.8	41.4	103.7	119.67	102.2	110.46	131.73	428387	71190.7	414185
FALSE	High	Master Protein	Q2EN79	Ubiquinol-cytochrome c reductase complex OS=Sus scrofa OX=9823 GN=UQCR10 PE=1 SV=1	0	FALSE	9.758	38	2	2	8	2	64	7.4	9.52	2.16	2	other metabolic processes	other membranes;mitochondrion		Pf05365	100155687	ENSSSCG00000024550	UQCR10	Q2EN79; ssc:100155687	Respiratory electron transport		1	0	0.505	0.849	3.043	0.826833	0.970417	0.104044	133.02	128.9	122.44	37.5	14.1	41.7	306.7	136.3	138.05	131.42	80.71	257465	291345	175681
FALSE	High	Master Protein	A0A288CFW1	Uncharacterized protein OS=Sus scrofa OX=9823 PE=1 SV=2	0	FALSE	9.385	34	3	3	15	2	91	10.5	4.49	0	3		other membranes;ER/Golgi;other cell component				ENSSSCG00000009072	PGRMC2	A0A288CFW1			0	0	1.603	1.593	0.936	0.524347	0.843177	0.923971	74.76	108.98	117.89	71.8	126.6	150.5	51.1	63.3	27.01	62.58	117.19	625681	1.84675e+06	3.41711e+06
FALSE	High	Master Protein	A0A287AW32	Heterogeneous nuclear ribonucleoprotein A2/B1 OS=Sus scrofa OX=9823 GN=HNRNPA2B1 PE=4 SV=1	0	FALSE	9.238	6	2	2	10	2	361	38.4	9.07	6.91	2	RNA metabolism OR transcription;other metabolic processes;transport	non-structural extracellular;nucleus	nucleic acid binding activity	Pf00076		ENSSSCG00000036350	HNRNPA2B1	A0A287AW32			0	0	0.861	1	1.913	0.999833	0.987124	0.831476	111.43	119.27	120.44	94	70.3	92.9	142.8	103.97	99.31	106.04	97.61	334071	706237	234311
FALSE	High	Master Protein	A7WLI1	Tetraspanin OS=Sus scrofa OX=9823 GN=CD81 PE=1 SV=1	0	FALSE	9.164	15	2	2	11	2	236	25.7	5.52	0	2		plasma membrane;other membranes		Pf00335		ENSSSCG00000039243	CD81	A7WLI1			0	0	1.247	0.508	0.796	0.83181	0.792768	0.810591	84.14	125.2	81	82.8	132.8	100.7	83.6	112.38	82.89	112.89	53.81	581068	1.10675e+06	2.12386e+06
FALSE	High	Master Protein	O62839	Catalase OS=Sus scrofa OX=9823 GN=CAT PE=1 SV=4	0	FALSE	9.145	4	2	2	5	2	527	59.8	6.8	0	2	other metabolic processes;stress response;other biological processes	mitochondrion;other cytoplasmic organelle;other cell component	other molecular function	Pf00199, Pf06628	397568		CAT	O62839; Q9TR38; Q9TR39; ssc:397568			0	0	0.453	1.043	1.212	0.707748	0.982819	0.980613	97.64	84.01	111.71	105.9	36.6	100.5	156.9	117.51	124.87	128.14	66.73	742069	181176	429497
FALSE	High	Master Protein	A0A287ATT2	Uncharacterized protein OS=Sus scrofa OX=9823 PE=4 SV=2	0	FALSE	9.143	6	2	2	28	2	358	38.8	7.27	10.91	2				Pf07654							0	0	0.483	0.568	1.365	0.402148	0.834318	0.939567	112.36	116.17	112.11	128	50.1	85.7	136.3	115.58	97.04	101.88	99.67	4.27405e+06	166230	169361
FALSE	High	Master Protein	A0A5G2R1Y3	RWD domain containing 1 OS=Sus scrofa OX=9823 GN=RWDD1 PE=1 SV=1	0	FALSE	9.077	18	2	2	9	2	147	17.1	4.41	0	2				Pf16543	100153343	ENSSSCG00000004446	RWDD1	A0A5G2R1Y3			0	0	2.393	2.236	0.973	0.080977	0.662594	0.924822	64.52	48.42	85.84	49.7	129.7	165.5	55.1	52.49	46.49	10.58	93.26			736561
FALSE	High	Master Protein	A0A287B5D7	40S ribosomal protein S30 OS=Sus scrofa OX=9823 GN=FAU PE=3 SV=1	0	FALSE	9.051	8	2	2	18	2	133	14.4	10.17	2.02	2	protein metabolism;other metabolic processes	translational apparatus	other molecular function	Pf00240, Pf04758		ENSSSCG00000039740	LOC110261249	A0A287B5D7			0	0	1.792	4.938	2.166	0.373247	0.0928893	0.505474	138.36	116.57	120.99	28.6	105.8	183.8	81.8	126.7	60.52	58.05	72.24	2.01834e+06	8.73699e+06	1.36847e+07
FALSE	High	Master Protein	A7WLH8	Small ubiquitin-related modifier 1 OS=Sus scrofa OX=9823 GN=SUMO1 PE=3 SV=1	0	FALSE	8.998	19	2	2	11	2	101	11.6	5.52	0	2	protein metabolism;other metabolic processes;stress response;other biological processes	plasma membrane;other membranes;nucleus;other cell component	other molecular function	Pf11976	100127139	ENSSSCG00000035842; ENSSSCG00005010107; ENSSSCG00015069022; ENSSSCG00035026757; ENSSSCG00045033283; ENSSSCG00055015978; ENSSSCG00060072987; ENSSSCG00065014528; ENSSSCG00070022655	SUMO1	A7WLH8; ssc:100127139			0	0	0.337	0.607	0.595	0.326236	0.851967	0.394316	101.96	123.88	140.38	157.2	47.2	109.6	86	71.09	85.24	120.1	110.65	2.42855e+06	939074	1.27347e+06
FALSE	High	Master Protein	F1RJH2	Short-chain-specific acyl-CoA dehydrogenase, mitochondrial OS=Sus scrofa OX=9823 GN=ACADS PE=1 SV=3	0	FALSE	8.985	8	2	2	10	2	361	39.1	6.68	2.05	2		mitochondrion	other molecular function	Pf00441, Pf02770, Pf02771		ENSSSCG00000009916	ACADS	F1RJH2			0	0	0.643	1.425	3.536	0.923872	0.888843	0.0276439	100.87	110.56	99.36	115.2	31.6	51.2	201.9	103.94	107.53		91.03	583639		85525.2
FALSE	High	Master Protein	I3L703	Family with sequence similarity 114 member A2 OS=Sus scrofa OX=9823 GN=FAM114A2 PE=1 SV=2	0	FALSE	8.963	6	2	2	8	2	483	52.6	4.69	0	2				Pf05334		ENSSSCG00000017073	FAM114A2	I3L703			0	0	0.647	1.015	1.568	0.942549	0.982819	0.938485	85.26	56.87	73.75	74	96.3	98.9	130.8	41.03	80.27	98.59	53.8	757848	681808	601415
FALSE	High	Master Protein	A0A287AGA5	Proliferation and apoptosis adaptor protein 15 OS=Sus scrofa OX=9823 GN=PEA15 PE=1 SV=1	0	FALSE	8.908	18	2	2	14	2	130	15	5.02	0	2	transport;signal transduction;other biological processes	other cell component		Pf01335	100152480	ENSSSCG00000032164	PEA15	A0A287AGA5; ssc:100152480			0	0	1.445	1.333	1.192	0.707748	0.906733	0.994582	101.93	102.26	104.68	60.1	118.1	115	106.9	93.82	37.53	24.81	26.02	220702	4.16389e+06	2.5665e+06
FALSE	High	Master Protein	A0A287AHM8	Torsin 1A interacting protein 1 OS=Sus scrofa OX=9823 GN=TOR1AIP1 PE=1 SV=2	0	FALSE	8.903	4	2	2	9	2	581	65.5	7.02	1.93	2		other membranes;nucleus		Pf05609		ENSSSCG00000032621	TOR1AIP1	A0A287AHM8			0	0	1.264	1.853	1.443	0.826833	0.792768	0.929094	108.7	102.88	116.74	73.5	86.9	101	138.6	88.86	185.22	111.21	120.3	2.45571e+06	4.46342e+06	3.10045e+06
FALSE	High	Master Protein	I3LUY9	Crystallin beta-gamma domain containing 3 OS=Sus scrofa OX=9823 GN=CRYBG3 PE=1 SV=2	0	FALSE	8.89	1	2	2	3	2	2951	328.2	5.11	0	2	other metabolic processes;developmental processes;other biological processes	other cell component	kinase activity;other molecular function	Pf00030, Pf00652		ENSSSCG00000022895	CRYBG3	I3LUY9			0	0	0.765	1.544	1.095	0.995991	0.858227	0.947221	130.54	114.06	134.48	67.7	76.1	224	32.2	99.45	79.18	94.25	128.73	1.41907e+06	1.52195e+06	1.49259e+06
FALSE	High	Master Protein	F1RMM0	Caveolae associated protein 3 OS=Sus scrofa OX=9823 GN=CAVIN3 PE=1 SV=2	0	FALSE	8.708	11	2	2	7	2	262	27.3	6.43	0	2		plasma membrane;other membranes;other cell component	other molecular function	Pf15237	100513556	ENSSSCG00000014633	CAVIN3	F1RMM0; ssc:100513556			0	0	0.785	1.609	1.637	0.990753	0.84316	0.923971	87.08	92.9	115.74	97.9	71.4	118.2	112.5	86.9	66.77	137.53	110.46	2.75952e+06	1.78388e+06	980442
FALSE	High	Master Protein	A1XQU3	60S ribosomal protein L14 OS=Sus scrofa OX=9823 GN=RPL14 PE=1 SV=1	0	FALSE	8.682	11	2	2	6	2	213	23.3	10.77	0	2	protein metabolism;other metabolic processes;other biological processes	other membranes;cytosol;ER/Golgi;translational apparatus	nucleic acid binding activity;other molecular function	Pf01929	100037994		RPL14	A1XQU3; ssc:100037994			0	0	0.711	0.666	1.872	0.969515	0.888843	0.804695	135.99	177.92	125.58	19.5	97.1	72.2	211.2	147.96	13.57		98.93
FALSE	High	Master Protein	I3LRS8	Phosphatidylinositol transfer protein alpha OS=Sus scrofa OX=9823 GN=PITPNA PE=1 SV=2	0	FALSE	8.672	13	2	2	2	2	270	31.1	7.2	0	2	cell organization and biogenesis;transport	other cell component	transporter activity;other molecular function	Pf02121		ENSSSCG00000025248	PITPNA	I3LRS8			0	0			100			2.15434e-16							400				52.56
FALSE	High	Master Protein	A0A287BI30	Calponin-homology (CH) domain-containing protein OS=Sus scrofa OX=9823 GN=SMTNL1 PE=4 SV=2	0	FALSE	8.653	14	2	2	8	2	182	20.3	9.91	0	2	cell organization and biogenesis;other biological processes	cytoskeleton	cytoskeletal activity;other molecular function	Pf00307		ENSSSCG00000031163	SMTNL1	A0A287BI30			0	0	2.889	1.714	1.573	0.0979729	0.821372	0.947221	111.21	117.94	121.72	35.4	140.7	172.6	51.3	90.09	51.43	56.66	105.81	75853.2		1.6318e+06
FALSE	High	Master Protein	Q95281	60S ribosomal protein L29 OS=Sus scrofa OX=9823 GN=RPL29 PE=1 SV=4	0	FALSE	8.629	16	2	2	25	2	160	17.5	11.93	5.6	2	protein metabolism;other metabolic processes	other membranes;cytosol;ER/Golgi;translational apparatus	other molecular function	Pf01779	396993	ENSSSCG00000027573; ENSSSCG00015066896; ENSSSCG00030031840; ENSSSCG00035077259; ENSSSCG00040032824; ENSSSCG00045003743; ENSSSCG00050033653; ENSSSCG00060024700; ENSSSCG00065025349; ENSSSCG00070025656	RPL29	Q95281; Q9XS36; ssc:396993	L13a-mediated translational silencing of Ceruloplasmin expression; Nonsense Mediated Decay (NMD) independent of the Exon Junction Complex (EJC); Nonsense Mediated Decay (NMD) enhanced by the Exon Junction Complex (EJC); SRP-dependent cotranslational protein targeting to membrane; GTP hydrolysis and joining of the 60S ribosomal subunit; Major pathway of rRNA processing in the nucleolus and cytosol		6	0	1.181	3.025	0.871	0.918305	0.387113	0.88889	118.23	125.41	128.39	64.7	43.4	230.9	61.1	102.79	110.13	128.02	76.91		1.99352e+06	3.18651e+06
FALSE	High	Master Protein	A0A287A5S7	Dimethylarginine dimethylaminohydrolase 2 OS=Sus scrofa OX=9823 GN=DDAH2 PE=4 SV=1	0	FALSE	8.537	8	2	2	6	2	285	29.7	6.01	0	2	other metabolic processes;other biological processes	mitochondrion	other molecular function			ENSSSCG00000038514	DDAH2	A0A287A5S7	eNOS activation		1	0	3.41	2.314	1.775	0.0441186	0.634779	0.929094	92.02	73.73	68.02	51.1	164.9	142.4	41.5	57.68	72.77	59.39	89.76	161052	443974	188898
FALSE	High	Master Protein	A0A287AIP9	SET domain containing 7, histone lysine methyltransferase OS=Sus scrofa OX=9823 GN=SETD7 PE=3 SV=2	0	FALSE	8.491	4	2	2	13	2	539	58.6	5.26	0	2	cell organization and biogenesis;protein metabolism;other metabolic processes;stress response;other biological processes	nucleus;other cell component	other molecular function	Pf00856, Pf02493		ENSSSCG00000030396	SETD7	A0A287AIP9	PKMTs methylate histone lysines		1	0	1.791	1.431	1.133	0.375869	0.888843	0.978462	75.95	110.34	108	46.8	164.2	98.8	90.2	91.76	36.79	65.57	103.21		256542	381400
FALSE	High	Master Protein	F2Z5J1	26S protease regulatory subunit 4 OS=Sus scrofa OX=9823 GN=PSMC1 PE=1 SV=1	0	FALSE	8.43	5	2	2	4	2	440	49.2	6.21	0	2	protein metabolism;other metabolic processes;other biological processes	cytosol;nucleus;other cell component	other molecular function	Pf00004, Pf16450, Pf17862	100155274	ENSSSCG00000002433	PSMC1	F2Z5J1; ssc:100155274	FCERI mediated NF-kB activation; Separation of Sister Chromatids; MAPK6/MAPK4 signaling; The role of GTSE1 in G2/M progression after G2 checkpoint; Ub-specific processing proteases; Neddylation; Antigen processing: Ubiquitination & Proteasome degradation; Degradation of beta-catenin by the destruction complex; Degradation of GLI1 by the proteasome; GLI3 is processed to GLI3R by the proteasome; Or…		46	0	0.385	0.299	0.749	0.432021	0.352692	0.720623	91.9	104.63	126.59	281.1	63.9	23.6	31.3	59.61	88.97	106.57	132.34		269072	1.26088e+06
FALSE	High	Master Protein	F1RPW9	Elongation factor 1-gamma OS=Sus scrofa OX=9823 GN=EEF1G PE=4 SV=3	0	FALSE	8.424	6	2	2	5	2	436	49.9	6.57	8.92	2	protein metabolism;other metabolic processes;other biological processes	ER/Golgi;nucleus;other cell component	nucleic acid binding activity	Pf00043, Pf00647, Pf02798		ENSSSCG00000013064	EEF1G	F1RPW9	Eukaryotic Translation Elongation		1	0	0.553	0.676	1.399	0.777114	0.889857	0.947221	79.28	71.85	104.52	154.3	51.1	42.4	152.1	73.43	54.53	70.31	96.86	798020	1.58341e+06	1.47187e+06
FALSE	High	Master Protein	F2Z5J5	Enhancer of rudimentary homolog OS=Sus scrofa OX=9823 GN=ERH PE=1 SV=1	0	FALSE	8.416	22	2	2	20	2	104	12.3	5.92	15.64	2	cell cycle OR cell proliferation	nucleus;other cell component	nucleic acid binding activity	Pf01133	100152505	ENSSSCG00000002307	ERH	F2Z5J5; ssc:100152505			0	0	1.306	0.953	1.169	0.797469	0.992315	0.999771	79.55	78.04	75.67	94.2	134.7	79.4	91.7	53.39	50.05	57.36	54.8	2.01138e+06	1.26609e+06	984609
FALSE	High	Master Protein	A0A5G2RH83	Obg-like ATPase 1 OS=Sus scrofa OX=9823 GN=OLA1 PE=1 SV=1	0	FALSE	8.41	7	2	2	10	2	413	46.7	8.21	1.68	2		cytosol;cytoskeleton;nucleus	translation activity;other molecular function	Pf01926, Pf06071		ENSSSCG00000015963	OLA1	A0A5G2RH83	Platelet degranulation		1	0	0.929	0.488	1.593	0.955526	0.773011	0.939567	97.36	89.59	134.15	78.8	76.3	30.2	214.7	109.31	99.52	122.41	111.45	181194	128865	271235
FALSE	High	Master Protein	F1RFI1	Elongation factor Tu OS=Sus scrofa OX=9823 GN=TUFM PE=1 SV=2	0	FALSE	8.377	4	2	2	2	2	566	61.4	8.34	0	2	protein metabolism;other metabolic processes	mitochondrion	nucleic acid binding activity;other molecular function	Pf00009, Pf03143, Pf03144		ENSSSCG00000007803	TUFM	F1RFI1			0	0	0.537		4.293	0.860307		0.0724742	130.85		127.55	66	67	101.1	165.8	110.01	66.15	70.74	160.95	51863.6	1.5948e+06	81655.2
FALSE	High	Master Protein	A0A5G2QE26	Methyl-CpG-binding protein 2 OS=Sus scrofa OX=9823 GN=MECP2 PE=1 SV=1	0	FALSE	8.302	5	2	2	12	2	489	52.4	9.88	0	2	cell-cell signaling;cell cycle OR cell proliferation;cell organization and biogenesis;protein metabolism;other metabolic processes;stress response;developmental processes;signal transduction;other biological processes	cytosol;cytoskeleton;nucleus;other cell component	nucleic acid binding activity;other molecular function	Pf01429		ENSSSCG00000034742	MECP2	A0A5G2QE26	Regulation of MECP2 expression and activity		1	0	1.263	1.818	1.389	0.825793	0.792768	0.947221	117.84	115.07	128.63	88.3	79.8	161.3	70.6	94.3	35.8	58.91	116.31	3.43708e+06	6.86098e+06	4.44983e+06
FALSE	High	Master Protein	A0A5G2QJK4	Small ubiquitin-related modifier OS=Sus scrofa OX=9823 GN=SUMO2 PE=3 SV=1	0	FALSE	8.286	23	2	2	23	2	94	10.8	5.22	15.6	2		nucleus		Pf11976		ENSSSCG00000017212	SUMO2	A0A5G2QJK4			0	0	0.432	1.058	1.794	0.258236	0.981323	0.796416	114.67	111.51	111.24	91.5	77	129.8	101.8	89.11	66.94	161.31	118.78	4.94795e+07	4.90842e+07	2.74116e+07
FALSE	High	Master Protein	A0A5G2QEI5	ABI family member 3 binding protein OS=Sus scrofa OX=9823 GN=ABI3BP PE=1 SV=1	0	FALSE	8.285	3	2	2	7	2	1557	170.9	9.67	1.91	2				Pf00041		ENSSSCG00000011959	ABI3BP	A0A5G2QEI5			0	0	1.002	3.472	1.089	0.969515	0.283759	0.947221	67.89	110.27	135.97	102.5	85.3	136	76.1	76.25	42.28	113.03	107.18	78374.9	1.50888e+06	1.72234e+06
FALSE	High	Master Protein	A0A5S6GB93	Membrane-associated progesterone receptor component 1 OS=Sus scrofa OX=9823 GN=PGRMC1 PE=4 SV=1	0	FALSE	8.27	24	3	3	9	2	175	19.8	4.81	0	3		ER/Golgi		Pf00173		ENSSSCG00000012625	PGRMC1	A0A5S6GB93			0	1	2.038	2.27	0.838	0.219043	0.649344	0.88152	55.46	71.67	92.3	73	119.2	150.7	57.1	38.96	42.83	53.41	85.72	774834	2.65245e+06	2.41223e+06
FALSE	High	Master Protein	A0A286ZT52	Proteasome 26S subunit, ATPase 3 OS=Sus scrofa OX=9823 GN=PSMC3 PE=1 SV=2	0	FALSE	8.215	5	2	2	3	2	617	69.1	5.58	2	2	cell-cell signaling;protein metabolism;other metabolic processes;other biological processes	nucleus;other cell component	signal transduction activity or receptor binding;other molecular function	Pf00004, Pf10579, Pf16450, Pf17862		ENSSSCG00000013239	PSMC3	A0A286ZT52			0	0	0.591	0.323	1.847	0.923872	0.418794	0.913077	96.2	131.23	61.64	132	55.6	20.8	191.7	54.07	108.44	119.17	51.04			147419
FALSE	High	Master Protein	A0A287A085	DAZ associated protein 1 OS=Sus scrofa OX=9823 GN=DAZAP1 PE=1 SV=1	0	FALSE	8.204	14	2	2	3	2	182	19.9	9.48	0	2		nucleus;other cell component	nucleic acid binding activity	Pf00076	100522851	ENSSSCG00000013427	DAZAP1	A0A287A085			0	0	0.959	1.607	1.667	0.988157	0.84316	0.923971	107.41	110.18	110.37	97.9	84.5	79.7	138	71.13	59.48	156.19	71.69	1.31387e+06	431119	507336
FALSE	High	Master Protein	F6QAM9	Adenylosuccinate lyase OS=Sus scrofa OX=9823 GN=ADSL PE=3 SV=2	0.001	FALSE	8.111	4	2	2	6	2	501	56.7	7.77	1.6	2	other metabolic processes	cytosol	other molecular function	Pf00206, Pf10397		ENSSSCG00000000077	ADSL	F6QAM9	Purine ribonucleoside monophosphate biosynthesis		1	0	0.879	0.61	1.571	0.994408	0.856115	0.938485	130.34	120.65	123.89	97.2	103.7	84.7	114.4	115.95	79.55	44.31	123.74	254177
FALSE	High	Master Protein	A0A287ABU0	Coiled-coil domain containing 9 OS=Sus scrofa OX=9823 GN=CCDC9 PE=4 SV=1	0.001	FALSE	8.102	4	2	2	3	2	573	63.8	5.2	0	2				Pf15266		ENSSSCG00000024240	CCDC9	A0A287ABU0			0	0	0.877	1.2	1.313	0.999833	0.942321	0.988792	40.55	53.63	94.58	96.5	55.5	112.8	135.2	27.75	39.67	62.78	74.93	939006	986223	1.60696e+06
FALSE	High	Master Protein	A0A481A893	Thioredoxin domain containing 12 OS=Sus scrofa OX=9823 GN=TXNDC12 PE=1 SV=1	0.001	FALSE	8.066	17	2	2	4	2	171	19.1	5.27	0	2	other biological processes	ER/Golgi	other molecular function	Pf13899		ENSSSCG00000003867	TXNDC12	A0A481A893			0	0	1.219	1.275	1.986	0.873998	0.92567	0.655221	104.79	135.42	138.82	85	103.6	105.3	106.2	96.36	54.19	157.5	101.14	1.0108e+07	1.78436e+07	977024
FALSE	High	Master Protein	K7GP28	Hydroxysteroid 17-beta dehydrogenase 10 OS=Sus scrofa OX=9823 GN=HSD17B10 PE=1 SV=1	0.001	FALSE	8.054	8	2	2	8	2	293	30.8	9.72	0	2	cell organization and biogenesis;RNA metabolism OR transcription;other metabolic processes	mitochondrion	nucleic acid binding activity;other molecular function	Pf00106	100524293	ENSSSCG00000012327	HSD17B10	K7GP28	Branched-chain amino acid catabolism		1	0	0.01	0.644	4.259	1.82187e-16	0.878786	0.0196995		109.21	92.72	101.5		45	253.6	102.85		68.43	40.07	126931	594771	815542
FALSE	High	Master Protein	A0A5K1VA80	CD36 molecule OS=Sus scrofa OX=9823 GN=CD36 PE=1 SV=1	0.001	FALSE	8.025	5	2	2	9	2	433	48.2	8.47	3.37	2	cell adhesion;signal transduction;other biological processes	plasma membrane;other membranes;ER/Golgi		Pf01130		ENSSSCG00000015405	CD36	A0A5K1VA80			0	0	1.503	3.044	2.063	0.711778	0.381859	0.661842	78.71	90.4	127.66	49.7	69.7	177.7	102.9	105.75	69.19	53.72	97.88	266726	440215	557490
FALSE	High	Master Protein	A0A287AMM6	MICOS complex subunit MIC60 OS=Sus scrofa OX=9823 GN=IMMT PE=1 SV=1	0.001	FALSE	8.022	3	2	2	3	2	746	82.6	6.61	0	2	cell organization and biogenesis	other membranes;mitochondrion		Pf09731		ENSSSCG00000024564	IMMT	A0A287AMM6			0	0	0.896	0.986	1.594	0.969515	0.993461	0.939567	62.16	111.19	72.63	75.7	49.8	152.7	121.8	49.82	51.84	123.75	97.29	386971	572189
FALSE	High	Master Protein	A1XQU1	Proteasome subunit beta type-7 OS=Sus scrofa OX=9823 GN=PSMB7 PE=2 SV=2	0.001	FALSE	7.996	8	2	2	3	2	277	30	7.3	1.63	2	protein metabolism;other metabolic processes	cytosol;nucleus;other cell component	other molecular function	Pf00227, Pf12465	100037992	ENSSSCG00000005590; ENSSSCG00005019410; ENSSSCG00015038634; ENSSSCG00025032983; ENSSSCG00030045812; ENSSSCG00035075860; ENSSSCG00040003399; ENSSSCG00045033321; ENSSSCG00050043910; ENSSSCG00055028272; ENSSSCG00060077220; ENSSSCG00065022341; ENSSSCG00070016952	PSMB7	A1XQU1; A2BD06; ssc:100037992	FCERI mediated NF-kB activation; Neutrophil degranulation; Separation of Sister Chromatids; Neddylation; Antigen processing: Ubiquitination & Proteasome degradation; The role of GTSE1 in G2/M progression after G2 checkpoint; RUNX1 regulates transcription of genes involved in differentiation of HSCs; Ub-specific processing proteases; UCH proteinases; ABC-family proteins mediated transport; Cdc20:P…		47	0	0.191	0.01	1.613	0.0477258	1.19313e-16	0.947221	39.75		73.18	123.6	23.7		252.7	52.36			77.09	170007	328754	259251
FALSE	High	Master Protein	A0A5G2QPX6	PDZ domain-containing protein OS=Sus scrofa OX=9823 PE=1 SV=1	0.001	FALSE	7.943	16	2	2	7	2	227	24.3	6.73	0	2				Pf00595							0	0	0.449	1.831	0.722	0.582714	0.792768	0.646146	105.43	71.49	104.57	152.7	28.8	196.9	21.5	50.82	63.92	85.62	127.01	2.7404e+06	2.70522e+06	1.2482e+06
FALSE	High	Master Protein	A0A5S6HM99	Ribonuclease inhibitor OS=Sus scrofa OX=9823 GN=RNH1 PE=4 SV=1	0.001	FALSE	7.907	6	2	2	2	2	503	53.8	5.67	0	2	other biological processes	non-structural extracellular;cytosol;nucleus	enzyme regulator activity	Pf13516		ENSSSCG00000032010	RNH1	A0A5S6HM99			0	0	0.621	0.382	0.681	0.777114	0.590039	0.580201	0	8.49	35.7	306	34.7	21.3	38	85.91		8.08	74.22	4.50408e+06	8.88987e+06	2.50065e+06
FALSE	High	Master Protein	P63246	Receptor of activated protein C kinase 1 OS=Sus scrofa OX=9823 GN=RACK1 PE=1 SV=3	0.001	FALSE	7.89	7	2	2	6	2	317	35.1	7.69	3.51	2	cell cycle OR cell proliferation;protein metabolism;other metabolic processes;developmental processes;other biological processes	plasma membrane;cytosol;translational apparatus;nucleus;other cell component	signal transduction activity or receptor binding;enzyme regulator activity;translation activity;other molecular function	Pf00400	397605	ENSSSCG00000029724; ENSSSCG00005041028; ENSSSCG00015067931; ENSSSCG00025061587; ENSSSCG00030032752; ENSSSCG00035076782; ENSSSCG00040046413; ENSSSCG00045005934; ENSSSCG00050071078; ENSSSCG00055022149; ENSSSCG00060004937; ENSSSCG00065060348; ENSSSCG00070013602	RACK1	P25388; P63246; P99049; ssc:397605			0	0	1.126	1.008	3.122	0.848069	0.983646	0.520931	127.96	124.76	122.71	75.6	130.5	56.8	137.1	137.9	99.43	117.7	123.2	98310.7		47790.1
FALSE	High	Master Protein	A0A287AFG3	Lymphocyte specific protein 1 OS=Sus scrofa OX=9823 GN=LSP1 PE=4 SV=2	0.001	FALSE	7.888	10	2	2	9	2	343	37.3	5.05	0	2	signal transduction		cytoskeletal activity	Pf02029		ENSSSCG00000031487	LSP1	A0A287AFG3			0	0	0.544	1.658	1.474	0.617494	0.835197	0.927439	91.91	87.51	89.84	134.4	47.8	108.2	109.6	67.37	85.04	83.8	86.32	3.24685e+06	2.69748e+06	2.82634e+06
FALSE	High	Master Protein	A0A287B088	Proteasome subunit beta OS=Sus scrofa OX=9823 GN=PSMB4 PE=1 SV=1	0.001	FALSE	7.874	7	2	2	14	2	264	29	5.91	9.22	2	protein metabolism;other metabolic processes;other biological processes	cytoskeleton;mitochondrion;nucleus;other cell component	other molecular function	Pf00227	100153923	ENSSSCG00000034984	PSMB4	A0A287B088; ssc:100153923			0	0	0.834	0.902	1.169	0.992452	0.982819	0.983747	92.33	101.85	99.05	107.2	77	115.5	100.3	78.39	86.05	53.06	93.26	1.84669e+06	143982	627220
FALSE	High	Master Protein	F2Z5G8	40S ribosomal protein S25 OS=Sus scrofa OX=9823 GN=RPS25 PE=3 SV=3	0.001	FALSE	7.83	14	2	2	17	2	125	13.7	10.11	10.95	2	RNA metabolism OR transcription;other metabolic processes;other biological processes	cytosol;translational apparatus;nucleus;other cell component	other molecular function	Pf03297	100516385	ENSSSCG00000036296	RPS25	F2Z5G8; ssc:100516385	L13a-mediated translational silencing of Ceruloplasmin expression; SRP-dependent cotranslational protein targeting to membrane; GTP hydrolysis and joining of the 60S ribosomal subunit; Nonsense Mediated Decay (NMD) independent of the Exon Junction Complex (EJC); Nonsense Mediated Decay (NMD) enhanced by the Exon Junction Complex (EJC); Translation initiation complex formation; Ribosomal scanning …		7	0	3.736	2.514	2.707	0.00173588	0.570334	0.1896	44.37	87.68	65.95	28.9	166.8	103.6	100.7	70.85	29.53	82.55	84.6		332655	3.91823e+06
FALSE	High	Master Protein	A0A287BBE4	MYB binding protein 1a OS=Sus scrofa OX=9823 GN=MYBBP1A PE=1 SV=1	0.001	FALSE	7.677	1	2	2	8	2	1564	174.1	9.36	3.81	2	other biological processes	nucleus	nucleic acid binding activity;other molecular function	Pf04931		ENSSSCG00000017882	MYBBP1A	A0A287BBE4			0	0	1.118	1.849	2.659	0.868943	0.792768	0.661842	94.93	114.53	101.96	92.4	70.2	130.8	106.7	78.7	104.11	163.59	163	335412	861265	502656
FALSE	High	Master Protein	F1RFB9	Sulfhydryl oxidase OS=Sus scrofa OX=9823 GN=GFER PE=1 SV=2	0.001	FALSE	7.601	7	2	2	7	2	365	39.9	10.42	1.69	2	developmental processes	mitochondrion	other molecular function	Pf04777		ENSSSCG00000008035	GFER	F1RFB9			0	0	0.911	2.382	1.515	0.990753	0.612664	0.95103	73.72	81.06	96.29	53.7	99.3	137	110	60.39	31.61	75.2	93.74	343923	469499	1.17712e+06
FALSE	High	Master Protein	A0A287BET5	Aly/REF export factor OS=Sus scrofa OX=9823 GN=ALYREF PE=1 SV=1	0.001	FALSE	7.561	11	2	2	10	2	256	26.9	11.15	0	2			nucleic acid binding activity	Pf00076, Pf13865		ENSSSCG00000032655	ALYREF	A0A287BET5			0	0	1.799	3.175	1.661	0.528009	0.349993	0.929094	77.9	88.46	82.05	61.1	90.6	159.7	88.5	42.22	52.7	83.09	65.5	200140	432287	841642
FALSE	High	Master Protein	A0A286ZTQ0	Actin-binding Rho-activating protein OS=Sus scrofa OX=9823 GN=ABRA PE=4 SV=1	0.001	FALSE	7.554	6	2	2	6	2	384	43.6	8.34	2.42	2	transport;other biological processes	plasma membrane;other membranes;cytoskeleton	cytoskeletal activity	Pf14705		ENSSSCG00000031728	ABRA	A0A286ZTQ0			0	0	0.528	1.191	1.169	0.855759	0.948918	0.954864	111.81	127.56	120.02	93.2	50.7	120.3	135.8	118.18	96.23	187.35	135.89	1.91218e+06	2.16993e+06	268555
FALSE	High	Master Protein	A0A5G2R5R3	60S ribosomal protein L18 OS=Sus scrofa OX=9823 GN=RPL18 PE=1 SV=1	0.001	FALSE	7.516	15	2	2	6	2	159	18	11.8	0	2	protein metabolism;other metabolic processes	ER/Golgi;translational apparatus	other molecular function	Pf17135		ENSSSCG00000025928	RPL18	A0A5G2R5R3			0	0	0.774	0.835	1.562	0.997895	0.970417	0.929094	83.01	112.73	127.78	117.4	26.6	97.4	158.6	103.47	90.93	72.51	129.14	122703
FALSE	High	Master Protein	A0A287BPP9	Proteasome subunit beta OS=Sus scrofa OX=9823 GN=PSMB1 PE=1 SV=1	0.001	FALSE	7.514	13	2	2	6	2	241	26.3	7.81	0	2	protein metabolism;other metabolic processes	nucleus;other cell component	other molecular function	Pf00227	100621969	ENSSSCG00000027257	PSMB1	A0A287BPP9; ssc:100621969	FCERI mediated NF-kB activation; Neutrophil degranulation; Separation of Sister Chromatids; Neddylation; Antigen processing: Ubiquitination & Proteasome degradation; The role of GTSE1 in G2/M progression after G2 checkpoint; RUNX1 regulates transcription of genes involved in differentiation of HSCs; Ub-specific processing proteases; UCH proteinases; ABC-family proteins mediated transport; Cdc20:P…		47	0	0.724	0.739	1.555	0.980186	0.92567	0.929094	107.33	104.85	127.43	104.8	75.9	100.2	119.1	113.16	62.82	60.62	99.53	950097	133504	417327
FALSE	High	Master Protein	F1RL20	Coiled-coil-helix-coiled-coil-helix domain containing 10 OS=Sus scrofa OX=9823 GN=CHCHD10 PE=4 SV=1	0.001	FALSE	7.479	23	2	2	9	2	142	14	7.87	0	2	cell organization and biogenesis	mitochondrion;nucleus		Pf06747	100152325	ENSSSCG00000010073	CHCHD10	F1RL20; ssc:100152325			0	0	0.592	3.16	2.72	0.777114	0.352123	0.188384	138.48	134.56	140.07	68.4	53.6	138.9	139.1	100.82	43.52	42.7	110.27	2.70179e+06	3.47213e+06	6.21954e+06
FALSE	High	Master Protein	A0A5G2QFP8	60S ribosomal protein L22 OS=Sus scrofa OX=9823 GN=RPL22 PE=1 SV=1	0.001	FALSE	7.447	19	2	2	7	2	125	14.4	9.19	3.23	2	protein metabolism;other metabolic processes	translational apparatus	other molecular function	Pf01776		ENSSSCG00000003369	ICMT	A0A5G2QFP8			0	0	1.01	1.23	1.532	0.949021	0.932711	0.934233	93.81	89.06	121.92	102.7	117.9	71.4	108.1	94.8	55.12	47.28	112.31	169852	639470	280225
FALSE	High	Master Protein	A0A287A452	Ribosomal protein L15 OS=Sus scrofa OX=9823 GN=RPL15 PE=1 SV=1	0.001	FALSE	7.44	12	2	2	7	2	187	21.9	10.92	5.29	2	protein metabolism;other metabolic processes	translational apparatus	other molecular function	Pf00827		ENSSSCG00000037030	RPL15	A0A287A452			0	0	0.487	0.721	1.799	0.761033	0.918983	0.831476	97.68	83.67	138.61	78.9	35.2	36.1	249.8	123.09	100.38	108.56	88.29		91959.3	99557.4
FALSE	High	Master Protein	A0A5G2REF2	Aspartate beta-hydroxylase OS=Sus scrofa OX=9823 GN=ASPH PE=1 SV=1	0.001	FALSE	7.432	13	2	2	22	2	225	25.2	9.7	3.69	2	protein metabolism;other metabolic processes	other membranes	other molecular function	Pf05279		ENSSSCG00000025087	ASPH	A0A5G2REF2			0	0	1.079	1.251	1.142	0.950496	0.929072	0.989938	96.56	85.3	98.06	91.1	101.3	102.5	105.1	76.92	59.47	98.81	98.28	2.21228e+06	6.0635e+06	9.44412e+06
FALSE	High	Master Protein	P62272	40S ribosomal protein S18 OS=Sus scrofa OX=9823 GN=RPS18 PE=1 SV=3	0.001	FALSE	7.391	14	2	2	3	2	152	17.7	10.99	4.1	2	protein metabolism;other metabolic processes	other membranes;cytosol;ER/Golgi;translational apparatus;nucleus;other cell component	nucleic acid binding activity;other molecular function	Pf00416	396980	ENSSSCG00000001502; ENSSSCG00005028347; ENSSSCG00015032681; ENSSSCG00040074457; ENSSSCG00045008633; ENSSSCG00065047309; ENSSSCG00070008759	RPS18	P25232; P62272; ssc:396980	L13a-mediated translational silencing of Ceruloplasmin expression; SRP-dependent cotranslational protein targeting to membrane; GTP hydrolysis and joining of the 60S ribosomal subunit; Nonsense Mediated Decay (NMD) independent of the Exon Junction Complex (EJC); Nonsense Mediated Decay (NMD) enhanced by the Exon Junction Complex (EJC); Translation initiation complex formation; Ribosomal scanning …		7	0	0.6	0.505	1.634	0.936008	0.788678	0.939567	91.91	117.83	127.72	108.7	42.9	68.5	180	118.12	90.68	106.78	119.09		72325.7
FALSE	High	Master Protein	D0G0C9	T-complex protein 1 subunit eta OS=Sus scrofa OX=9823 GN=CCT7 PE=1 SV=1	0.001	FALSE	7.389	4	2	2	2	2	543	59.4	7.15	1.61	2	other biological processes	cytosol	other molecular function	Pf00118	100322871	ENSSSCG00000008303	CCT7	D0G0C9; F1SLF6; ssc:100322871			0	0	0.74	0.907	2.612	0.99392	0.982819	0.579773	112.22	98.62	94.48	33.6	78.1	71.8	216.5	138.36	87.34	45.96	87.73	75736		112265
FALSE	High	Master Protein	Q767L0	ATP-binding cassette sub-family F member 1 OS=Sus scrofa OX=9823 GN=ABCF1 PE=3 SV=1	0.001	FALSE	7.313	3	2	2	5	2	807	91.6	7.15	0	2	protein metabolism;other metabolic processes;transport;other biological processes	translational apparatus;nucleus;other cell component	transporter activity;translation activity;nucleic acid binding activity;other molecular function	Pf00005	100144452	ENSSSCG00015034086; ENSSSCG00030061982; ENSSSCG00035064746; ENSSSCG00040071140; ENSSSCG00045039380; ENSSSCG00055030656; ENSSSCG00065061355; ENSSSCG00070024670	ABCF1	Q767L0; ssc:100144452			0	0	0.249	0.948	1.067	0.148758	0.987443	0.935815	51.54	133.36	128.36	189.5	48.1	76.8	85.6	75.97	83.66	188.85	143.66	402201	1.71598e+06	542017
FALSE	High	Master Protein	P80928	Macrophage migration inhibitory factor OS=Sus scrofa OX=9823 GN=MIF PE=1 SV=3	0.001	FALSE	7.184	18	2	2	10	2	115	12.4	7.88	11.18	2	cell organization and biogenesis;other metabolic processes;stress response;signal transduction;other biological processes	non-structural extracellular;plasma membrane;other membranes;cytosol;nucleus;other cell component	signal transduction activity or receptor binding;other molecular function	Pf01187	397412	ENSSSCG00000010067; ENSSSCG00015019001; ENSSSCG00025051477; ENSSSCG00030074639; ENSSSCG00040060827; ENSSSCG00045014084; ENSSSCG00050020575; ENSSSCG00060040668; ENSSSCG00065017715	MIF	P80928; Q069I4; Q9TUM7; ssc:397412	Cell surface interactions at the vascular wall; Neutrophil degranulation		2	0	0.767	0.486	2.039	0.955526	0.772529	0.60743	114.68	87.16	106.87	73.3	76.4	33.4	216.8	107.94	47.08	18.63	77.88			503817
FALSE	High	Master Protein	F1SQN1	T-complex protein 1 subunit delta OS=Sus scrofa OX=9823 GN=CCT4 PE=1 SV=1	0.001	FALSE	7.178	5	2	2	2	2	539	58	7.83	0	2	transport;other biological processes	cytosol;cytoskeleton;nucleus;other cell component	other molecular function	Pf00118	100521551	ENSSSCG00000008377	CCT4	F1SQN1; ssc:100521551	Cooperation of PDCL (PhLP1) and TRiC/CCT in G-protein beta folding; Association of TriC/CCT with target proteins during biosynthesis		2	0	1.333	2.112	2.068	0.750221	0.70817	0.883677	90.38	104.83	89.94	60.7	80.9	112	146.4	96.81	71.94	49.83	67.66	251946		128370
FALSE	High	Master Protein	O97788	Fatty acid-binding protein, adipocyte OS=Sus scrofa OX=9823 GN=FABP4 PE=1 SV=3	0.001	FALSE	7.091	17	2	2	5	2	132	14.7	6.73	0	2	transport;other biological processes	nucleus;other cell component	signal transduction activity or receptor binding;transporter activity;other molecular function	Pf00061	399533	ENSSSCG00000040681; ENSSSCG00005016220; ENSSSCG00015076444; ENSSSCG00025055830; ENSSSCG00030042952; ENSSSCG00035020786; ENSSSCG00040058622; ENSSSCG00045007828; ENSSSCG00050040975; ENSSSCG00055009580; ENSSSCG00060050693; ENSSSCG00065028040	FABP4	A0SXU3; A0SXU5; A0SXV1; A0SXV2; A0SXW5; O97788; ssc:399533			0	0	0.876	0.928	2.191	0.992452	0.982819	0.60743	101.9	102.64	113.16	52.4	49.1	82.4	216.2	106.12	68.93	77.72	90.64	829412	227483	323939
FALSE	High	Master Protein	O62680	CD59 glycoprotein OS=Sus scrofa OX=9823 GN=CD59 PE=1 SV=1	0.001	FALSE	7.086	15	2	2	5	2	123	13.8	7.94	1.85	2	stress response;other biological processes	plasma membrane;other membranes	other molecular function		397347	ENSSSCG00000024791; ENSSSCG00005042427; ENSSSCG00025018939; ENSSSCG00035054075; ENSSSCG00040062263; ENSSSCG00045033618; ENSSSCG00050038907; ENSSSCG00055013062; ENSSSCG00060031379; ENSSSCG00065028199	CD59	O62680; Q9TR76; Q9XT94; ssc:397347	Neutrophil degranulation; COPI-mediated anterograde transport; COPII-mediated vesicle transport; Cargo concentration in the ER; Regulation of Complement cascade		5	0	1.759	1.09	1.036	0.569125	0.97412	0.929094	90.17	94.11	132.03	65.9	173.9	89.6	70.6	85.41	55.48	97.09	110.52	155300	386856	1.40866e+06
FALSE	High	Master Protein	A0A287AA21	Enoyl-CoA hydratase, mitochondrial OS=Sus scrofa OX=9823 GN=ECHS1 PE=1 SV=2	0.001	FALSE	7.079	8	2	2	4	2	328	34.6	8.88	0	2	other metabolic processes	mitochondrion	other molecular function	Pf00378		ENSSSCG00000038086	ECHS1	A0A287AA21; A0A480SDD9	Branched-chain amino acid catabolism; Beta oxidation of hexanoyl-CoA to butanoyl-CoA; Beta oxidation of butanoyl-CoA to acetyl-CoA; Beta oxidation of lauroyl-CoA to decanoyl-CoA-CoA; Beta oxidation of decanoyl-CoA to octanoyl-CoA-CoA; Beta oxidation of octanoyl-CoA to hexanoyl-CoA		6	0	0.923	0.427	1.554	0.955526	0.666112	0.952973	123.43	108.93	136.63	49	156.9	110.1	84	166.22	86.42	60.92	148.57		51379.4
FALSE	High	Master Protein	F1RWL7	NADH dehydrogenase [ubiquinone] 1 beta subcomplex subunit 8, mitochondrial OS=Sus scrofa OX=9823 GN=NDUFB8 PE=1 SV=1	0.001	FALSE	7.065	11	2	2	8	2	186	21.7	6.13	0	2	other metabolic processes;transport	other membranes;mitochondrion	transporter activity	Pf05821		ENSSSCG00000006166	NDUFB8	F1RWL7	Complex I biogenesis; Mitochondrial protein import		3	0	0.756	0.64	1.489	0.99392	0.878121	0.929094	83.3	126.8	78.7	60.8	32.9	27.6	278.7	109.25	54.69	133	57.03	47163.4	53940.5	181071
FALSE	High	Master Protein	A0A5G2R6F6	Uncharacterized protein OS=Sus scrofa OX=9823 GN=GATD3A PE=1 SV=1	0.001	FALSE	6.986	15	2	2	6	2	274	28.8	8.15	0	2					100623793	ENSSSCG00000025525	GATD3A	A0A5G2R6F6; ssc:100623793			0	0	0.6	0.263	0.613	0.923872	0.26646	0.505474	82.67	86.13	76.79	107.5	130.4	22	140	76.66	62.2	91.19	55.31		356034	296556
FALSE	High	Master Protein	Q007T2	Cell division control protein 42 homolog OS=Sus scrofa OX=9823 GN=CDC42 PE=2 SV=2	0.001	FALSE	6.935	14	2	2	2	2	191	21.2	6.55	0	2	cell organization and biogenesis;transport;developmental processes;signal transduction;other biological processes	plasma membrane;other membranes;cytoskeleton;other cell component	other molecular function	Pf00071	780428	ENSSSCG00025066075; ENSSSCG00035080048; ENSSSCG00050075450; ENSSSCG00060060565; ENSSSCG00065073552; ENSSSCG00070028168	CDC42	D1YSL6; Q007T2; ssc:780428	Regulation of actin dynamics for phagocytic cup formation; MAPK6/MAPK4 signaling; RHOU GTPase cycle; RHOV GTPase cycle; RHO GTPases Activate Formins; VEGFA-VEGFR2 Pathway; RHO GTPases activate IQGAPs; EPHB-mediated forward signaling; RHO GTPases Activate WASPs and WAVEs; CDC42 GTPase cycle; RHOQ GTPase cycle; RHOJ GTPase cycle; RAC1 GTPase cycle; RAC2 GTPase cycle; RHOG GTPase cycle; EGFR downreg…		24	0	1.006	0.782	1.678	0.923872	0.94093	0.929094	91.25	83.44	97.61	114.3	48.4	41	196.4	93.55	70.2	106.75	72.62	54955.4		333910
FALSE	High	Master Protein	A0A5G2QZ54	NFU1 iron-sulfur cluster scaffold OS=Sus scrofa OX=9823 GN=NFU1 PE=1 SV=1	0.001	FALSE	6.873	12	2	2	4	2	253	28.2	4.74	0	2	cell organization and biogenesis;other metabolic processes	cytosol;mitochondrion;nucleus	other molecular function	Pf01106, Pf08712		ENSSSCG00000025007	NFU1	A0A5G2QZ54			0	0	1.28	1.373	0.975	0.825121	0.893347	0.929094	73.12	67.74	79.2	114	111.1	118.8	56.1	46.26	46.19	53.71	61.94	2.30789e+06	2.49832e+06	2.89383e+06
FALSE	High	Master Protein	A0A480JRW3	NADH dehydrogenase [ubiquinone] 1 subunit C2 OS=Sus scrofa OX=9823 GN=NDUFC2 PE=1 SV=1	0.001	FALSE	6.811	20	2	2	5	2	122	14.3	9.23	0	2	other metabolic processes;transport	other membranes;mitochondrion	transporter activity	Pf06374	100513030	ENSSSCG00000039494	NDUFC2	A0A480JRW3; ssc:100513030	Neutrophil degranulation; Complex I biogenesis		3	0	0.389	0.207	1.057	0.514639	0.124837	0.95103	122.13	80.42	121	120.1	69.8	27.9	182.2	97.98	91.8	68.7	101.14	41225.5
FALSE	High	Master Protein	A0A5G2R2A7	60S ribosomal protein L4 OS=Sus scrofa OX=9823 GN=RPL4 PE=1 SV=1	0.001	FALSE	6.75	6	2	2	5	2	417	47.2	10.8	0	2	protein metabolism;other metabolic processes	translational apparatus	other molecular function	Pf00573, Pf14374		ENSSSCG00000004945	RPL4	A0A5G2R2A7			0	0	1.387	1.028	2.102	0.684531	0.982819	0.723181	108.88	98.4	117.2	47.5	113.2	36.2	203.1	133.85	89.24	115.6	105.21	48718.8		75377.2
FALSE	High	Master Protein	A0A286ZRU9	SERPIN domain-containing protein OS=Sus scrofa OX=9823 GN=SERPINH1 PE=1 SV=1	0.001	FALSE	6.7	9	2	2	7	2	418	46.5	8.97	0	2	cell organization and biogenesis;protein metabolism;other metabolic processes;developmental processes;other biological processes	non-structural extracellular;other membranes;ER/Golgi	enzyme regulator activity;other molecular function	Pf00079		ENSSSCG00000039468	SERPINH1	A0A286ZRU9	Collagen biosynthesis and modifying enzymes		1	0	0.767	1.034	1.293	0.99392	0.982819	0.99967	49.44	82.91	49.56	97	77	96.8	129.2	46.65	39.45	65.1	67.29	562915	818021	379999
FALSE	High	Master Protein	A0A5G2Q9T3	Cytochrome b5 heme-binding domain-containing protein OS=Sus scrofa OX=9823 GN=CYB5B PE=1 SV=1	0.001	FALSE	6.674	24	2	2	6	2	143	16.2	5	0	2		other membranes;ER/Golgi	other molecular function	Pf00173		ENSSSCG00000033944	CYB5B	A0A5G2Q9T3			0	0	0.81	1.302	1.184	0.992452	0.921526	0.978462	59.9	57.84	50.21	102.3	67.6	112.5	117.6	43.94	44.12	60.36	75.41		781939	1.07418e+06
FALSE	High	Master Protein	A0A287AJY2	Uncharacterized protein OS=Sus scrofa OX=9823 GN=TCP1 PE=3 SV=2	0.001	FALSE	6.644	6	2	2	6	2	546	59.4	6.34	0	2	other biological processes		other molecular function	Pf00118		ENSSSCG00000004048	TCP1	A0A287AJY2			0	0	0.647	0.476	0.996	0.955526	0.757064	0.929094	52.98	33.48	96.87	98.6	70.2	46.9	184.3	113.65	31.31		77.18
FALSE	High	Master Protein	A0A5G2QDB6	Family with sequence similarity 162 member A OS=Sus scrofa OX=9823 GN=FAM162A PE=1 SV=1	0.001	FALSE	6.639	17	2	2	13	2	140	16	9.86	0	2		other membranes		Pf06388		ENSSSCG00000026990	FAM162A	A0A5G2QDB6			0	0	1.219	0.61	0.994	0.87282	0.856115	0.929094	54.04	89.88	68.52	108.9	122.2	69.5	99.4	86.95	16.69	89.67	27.92	700419	1.55096e+06	4.97448e+06
FALSE	High	Master Protein	A0A5G2QVD0	LIM and cysteine-rich domains protein 1 OS=Sus scrofa OX=9823 GN=LMCD1 PE=1 SV=1	0.001	FALSE	6.62	13	2	2	3	2	239	26.6	8.47	0	2			other molecular function	Pf06297		ENSSSCG00000011538	LMCD1	A0A5G2QVD0			0	0	0.751	0.443	1.068	0.99392	0.698296	0.934739	106.39	105.74	108.2	157.9	81.4	58.2	102.5	92.54	83	69.38	69.51	144771	204253
FALSE	High	Master Protein	I3LLF1	Insulin receptor substrate 1 OS=Sus scrofa OX=9823 GN=IRS1 PE=4 SV=1	0.001	FALSE	6.559	2	2	2	6	2	1241	131	8.56	0	2	signal transduction;other biological processes	plasma membrane;other membranes;cytosol;nucleus	signal transduction activity or receptor binding;other molecular function	Pf00169, Pf02174		ENSSSCG00000025729	IRS1	I3LLF1	RAF/MAP kinase cascade; Signal attenuation; Interleukin-7 signaling; PIP3 activates AKT signaling; PI5P, PP2A and IER3 Regulate PI3K/AKT Signaling; Signaling by ALK; PI3K Cascade; SOS-mediated signalling; PI3K/AKT activation		10	0	0.564	0.867	1.171	0.869085	0.974436	0.965327	88.69	96.63	74.96	112.3	92.5	72.4	122.8	58.59	45.85	131.04	60.66	1.35399e+06	1.66037e+06	605333
FALSE	High	Master Protein	A0A5G2QTL8	Uncharacterized protein OS=Sus scrofa OX=9823 GN=PLIN1 PE=1 SV=1	0.001	FALSE	6.494	5	2	2	4	2	578	61	8.76	0	2	other metabolic processes	cytosol;other cell component		Pf03036		ENSSSCG00000001844	PLIN1	A0A5G2QTL8			0	0	1.363	2.775	1.66	0.684531	0.476086	0.938485	125.54	134.34	125.41	71.8	71.7	154.8	101.7	131.84	60.63	123.96	71.2	2.30714e+06	980839	59868.6
FALSE	High	Master Protein	B6ICU5	Protein phosphatase 1 OS=Sus scrofa OX=9823 GN=PPP1R11 PE=4 SV=1	0.001	FALSE	6.467	33	2	2	5	2	126	13.9	7.01	0	2	protein metabolism;other metabolic processes;other biological processes	nucleus	enzyme regulator activity;other molecular function	Pf07491	100141423	ENSSSCG00000024259	PPP1R11	B6ICU5; ssc:100141423			0	0	1.127	2.272	2.696	0.923872	0.649344	0.360263	112.02	114.03	123.87	68.5	44.4	187	100.1	88.07	128.99	116.29	116.79	1.7653e+06	1.66879e+06	2.60908e+06
FALSE	High	Master Protein	F2Z5D4	Synaptotagmin binding cytoplasmic RNA interacting protein OS=Sus scrofa OX=9823 GN=SYNCRIP PE=1 SV=3	0.001	FALSE	6.449	4	2	2	5	2	623	69.5	8.59	0	2	stress response;other biological processes	nucleus;other cell component	nucleic acid binding activity	Pf00076, Pf18360		ENSSSCG00000004294	SYNCRIP	F2Z5D4			0	0	1.266	0.668	1.374	0.826833	0.888843	0.983747	81.96	64.18	108.06	111.7	84	44.9	159.4	50.17	94.66	70.2	74.78	907820	447100	372120
FALSE	High	Master Protein	A0A5G2Q895	Thioredoxin domain-containing protein OS=Sus scrofa OX=9823 GN=PDIA6 PE=1 SV=1	0.001	FALSE	6.36	6	2	2	2	2	463	50.2	5.35	0	2		ER/Golgi;other cell component	other molecular function	Pf00085		ENSSSCG00000008633	PDIA6	A0A5G2Q895			0	0	0.859	0.01	1.677	0.990753	1.19313e-16	0.923971	66.88		77.72	71	49.7		279.3	88.63	125.3		64.71
FALSE	High	Master Protein	A0A287A021	Nuclear transport factor 2 OS=Sus scrofa OX=9823 GN=NUTF2 PE=1 SV=1	0.001	FALSE	6.327	29	2	2	3	2	103	11.9	5.64	0	2	transport	cytosol;nucleus	other molecular function	Pf02136		ENSSSCG00000030295	NUTF2	A0A287A021			0	0	1.37	1.569	1.675	0.684531	0.851967	0.930194	85.43	102.46	84.42	74	86.3	109.3	130.4	98.97	82.51	42.5	69.18	343017	138076	391393
FALSE	High	Master Protein	F1S8M9	Alpha-2-macroglobulin receptor-associated protein OS=Sus scrofa OX=9823 GN=LRPAP1 PE=1 SV=3	0.001	FALSE	6.273	5	2	2	6	2	356	41.7	8.54	0	2	transport;signal transduction;other biological processes	plasma membrane;other membranes;ER/Golgi;other cytoplasmic organelle;other cell component	signal transduction activity or receptor binding;other molecular function	Pf06400, Pf06401		ENSSSCG00000008701	LRPAP1	F1S8M9			0	0	0.942	1.072	0.952	0.951397	0.977462	0.923971	99.75	109.08	97.35	75.5	81.2	163.8	79.6	115.63	110.39	74.61	117.77	187799	255215	346490
FALSE	High	Master Protein	M3VJZ7	LIM and SH3 domain protein 1 OS=Sus scrofa OX=9823 GN=LASP1 PE=1 SV=1	0.001	FALSE	6.27	9	2	2	14	2	260	29.7	7.05	0	2	transport	cytoskeleton;other cell component	cytoskeletal activity;other molecular function	Pf00412, Pf00880, Pf14604		ENSSSCG00000040642	LASP1	M3VJZ7			0	0	0.725	1.096	1.292	0.923872	0.972505	0.953954	81.9	92.86	88.9	120.9	81.4	110.3	87.5	51.6	42.05	148.08	98.27	4.07137e+06	2.62951e+06	3.39644e+06
FALSE	High	Master Protein	A0A287A617	High mobility group nucleosome-binding domain-containing protein 5 OS=Sus scrofa OX=9823 GN=HMGN5 PE=1 SV=1	0.001	FALSE	6.264	7	2	2	6	2	312	35.7	4.74	0	2	cell organization and biogenesis	nucleus;other cell component	nucleic acid binding activity	Pf01101		ENSSSCG00000032946	HMGN5	A0A287A617			0	0	0.595	1.01	1.188	0.891922	0.982819	0.977696	101.67	108.49	123.79	124.2	74.5	125.5	75.8	90.96	48.54	165.89	140.95	853791	1.88269e+06	2.27006e+06
FALSE	High	Master Protein	A0A287AG00	Uncharacterized protein OS=Sus scrofa OX=9823 PE=1 SV=2	0.001	FALSE	6.258	37	2	2	2	2	157	17.9	4.89	0	2											0	0	1.563	2.269	1.796	0.561839	0.649344	0.796363	87.69	114.19	95.28	51.7	106.8	145.9	95.6	70.91	47.16	80.88	60.32	2.63408e+06	8.6331e+06	5.95098e+06
FALSE	High	Master Protein	A0A287A0X6	Uncharacterized protein OS=Sus scrofa OX=9823 PE=1 SV=2	0.001	FALSE	6.246	3	2	2	5	2	921	101.2	7.25	0	2				Pf00054, Pf02210							0	0	1.018	1.321	1.609	0.942549	0.911622	0.934739	76.22	71.49	118.82	112.3	71.2	128.7	87.9	58.67	88.54	92.11	109.55	124293	787016	832427
FALSE	High	Master Protein	F1RKM1	Aldehyde dehydrogenase 7 family member A1 OS=Sus scrofa OX=9823 GN=ALDH7A1 PE=1 SV=4	0.001	FALSE	6.21	6	2	2	5	2	404	43.3	6.64	0	2			other molecular function	Pf00171		ENSSSCG00000014247	ALDH7A1	F1RKM1			0	0	0.405	0.731	0.975	0.544976	0.921526	0.923971	99.85	111.81	128.82	157.9	58.3	105.2	78.6	91.36	80.41	66.84	102.13	1.96994e+06
FALSE	High	Master Protein	F2Z5G5	Actin related protein 1A OS=Sus scrofa OX=9823 GN=ACTR1A PE=1 SV=2	0.001	FALSE	6.176	9	2	2	2	2	349	39.3	6.02	0	2				Pf00022		ENSSSCG00000010585	ACTR1A	F2Z5G5			0	0	6.25	0.01	3.851	5.85933e-05	1.19313e-16	0.105479	45.2		88.52	26.1	163.2		210.7	150.14			78.99	121477	168641
FALSE	High	Master Protein	A0A287A7C2	Aspartyl aminopeptidase OS=Sus scrofa OX=9823 GN=DNPEP PE=1 SV=1	0.001	FALSE	6.148	5	2	2	10	2	493	54.2	6.89	0	2	protein metabolism		other molecular function	Pf02127		ENSSSCG00000016220	DNPEP	A0A287A7C2			0	0	0.632	0.96	1.361	0.936008	0.993693	0.983747	91.62	76.84	64.44	117.7	71.8	103.7	106.8	81.25	64.07	33.93	31.92	861919		191520
FALSE	High	Master Protein	P62279	40S ribosomal protein S13 (Fragment) OS=Sus scrofa OX=9823 GN=RPS13 PE=2 SV=2	0.001	FALSE	6.132	21	2	2	4	2	107	12	10.58	0	2	protein metabolism;other metabolic processes	cytosol;translational apparatus;nucleus	nucleic acid binding activity;other molecular function	Pf08069			RPS13	P19116; P62279; Q02546; Q29200			0	0	1.583	0.359	2.303	0.514911	0.531891	0.601277	108.69	102.58	126.41	23.2	120.3	19.1	237.4	156.98	63.78	45	84.22	60320.7	86789.8	49197.1
FALSE	High	Master Protein	F1S288	Syntrophin beta 1 OS=Sus scrofa OX=9823 GN=SNTB1 PE=4 SV=3	0.001	FALSE	6.13	6	2	2	3	2	542	58.3	8.31	0	2		plasma membrane;other membranes;cytoskeleton;other cell component	other molecular function	Pf00169, Pf00595, Pf18012		ENSSSCG00000005994	SNTB1	F1S288			0	0	3.95	1.578	4.718	0.019317	0.848595	0.0239905	108.66	116.14	105.91	24	144.1	136.9	95.1	125.02	39.24	78.43	58.53		283487	213040
FALSE	High	Master Protein	A0A287B6W8	Apoptotic chromatin condensation inducer 1 OS=Sus scrofa OX=9823 GN=ACIN1 PE=1 SV=2	0.001	FALSE	6.091	2	2	2	4	2	1333	150.4	6.24	0	2	cell organization and biogenesis;developmental processes;other biological processes	plasma membrane;other membranes;cytosol;nucleus;other cell component	nucleic acid binding activity	Pf02037, Pf16294		ENSSSCG00000002034	ACIN1	A0A287B6W8	Apoptotic cleavage of cellular proteins		1	0	0.703	0.617	1.146	0.988157	0.858998	0.960043	100.92	82.78	85.13	110.7	12.9	62.5	213.9	60.71	122	80.18	74.27	1.55082e+06	994305	371191
FALSE	High	Master Protein	A0A286ZVD0	Translocase of inner mitochondrial membrane 10 OS=Sus scrofa OX=9823 GN=TIMM10 PE=4 SV=1	0.001	FALSE	6.055	23	2	2	18	2	90	10.3	6.29	16.25	2	cell organization and biogenesis;transport;other biological processes	other membranes;mitochondrion	other molecular function	Pf02953		ENSSSCG00000039659	TIMM10	A0A286ZVD0			0	0	0.461	0.638	0.806	0.457529	0.878035	0.818261	141.37	139.95	146.92	178.4	55.5	110.3	55.8	93.18	70.47	30.2	130.37	2.41469e+06	4.74063e+06	3.92642e+06
FALSE	High	Master Protein	A0A5G2R1S1	OTU domain containing 6B OS=Sus scrofa OX=9823 GN=OTUD6B PE=1 SV=1	0.001	FALSE	6.037	9	2	2	2	2	280	32.3	6.28	3.47	2	protein metabolism		other molecular function	Pf02338		ENSSSCG00000006120	OTUD6B	A0A5G2R1S1			0	0	0.916	0.942	1.191	0.95839	0.985872	0.975216	51.02	60.92	53.23	37.8	249.1	56.7	56.3	107.3	31.69	175.4	159.41	57869.3	113530	61779.6
FALSE	High	Master Protein	A0A287AXY6	Synaptosome associated protein 29 OS=Sus scrofa OX=9823 GN=SNAP29 PE=1 SV=1	0.001	FALSE	6.007	9	2	2	7	2	225	25.2	5.45	0	2		other membranes				ENSSSCG00000010094	SNAP29	A0A287AXY6			0	0	0.95	0.952	0.261	0.992452	0.990838	0.000561847	40.49	46.47	84.31	121.7	123.6	123.8	30.9	57.12	59.08	66.64	103.28	1.71426e+06	1.94928e+06	2.61827e+06
FALSE	High	Master Protein	F1RM45	Apolipoprotein E OS=Sus scrofa OX=9823 GN=APOE PE=3 SV=2	0.001	FALSE	5.987	8	2	2	2	2	292	33.6	6.84	0	2	cell organization and biogenesis;protein metabolism;other metabolic processes;stress response;transport;developmental processes;signal transduction;other biological processes	non-structural extracellular;extracellular matrix;plasma membrane;other membranes;ER/Golgi;other cell component	signal transduction activity or receptor binding;transporter activity;enzyme regulator activity;cytoskeletal activity;other molecular function	Pf01442		ENSSSCG00000003088	APOE	F1RM45	Regulation of Insulin-like Growth Factor (IGF) transport and uptake by Insulin-like Growth Factor Binding Proteins (IGFBPs); Post-translational protein phosphorylation; Retinoid metabolism and transport; Scavenging by Class A Receptors; Chylomicron remodeling		5	0	100	100	100	1.82187e-16	1.19313e-16	2.15434e-16					159.4	134.7	105.9		18.72	38.52	161.52
FALSE	High	Master Protein	A0A287A8T0	Uncharacterized protein OS=Sus scrofa OX=9823 GN=RPL7 PE=4 SV=2	0.001	FALSE	5.982	11	2	2	4	2	249	29.2	10.86	0	2	RNA metabolism OR transcription;other metabolic processes	cytosol;translational apparatus;other cell component	nucleic acid binding activity;other molecular function	Pf00327, Pf08079		ENSSSCG00000032111	RPL7	A0A287A8T0	L13a-mediated translational silencing of Ceruloplasmin expression; SRP-dependent cotranslational protein targeting to membrane; Major pathway of rRNA processing in the nucleolus and cytosol; GTP hydrolysis and joining of the 60S ribosomal subunit; Nonsense Mediated Decay (NMD) independent of the Exon Junction Complex (EJC); Nonsense Mediated Decay (NMD) enhanced by the Exon Junction Complex (EJC)		6	0	0.63	0.52	1.992	0.953661	0.792768	0.894226	94.5	43.23	94.05	57.2	59.6	29.7	253.5	126.26	71.1		99.1
FALSE	High	Master Protein	A0A287AWS4	60S ribosomal protein L27a OS=Sus scrofa OX=9823 GN=RPL27A PE=3 SV=2	0.001	FALSE	5.953	14	2	2	4	2	148	16.6	11.12	0	2	protein metabolism;other metabolic processes	translational apparatus	other molecular function	Pf00828		ENSSSCG00000014569	RPL27A	A0A287AWS4			0	0	0.784	0.491	2.287	0.99392	0.777771	0.511556	105.21	83.93	114.16	77.1	62.7	31.9	228.3	100.49	99.21	99.49	90.61
FALSE	High	Master Protein	I3LU89	Uncharacterized protein OS=Sus scrofa OX=9823 GN=CHMP1A PE=4 SV=1	0.001	FALSE	5.919	9	2	2	2	2	196	21.7	8.06	1.9	2	cell cycle OR cell proliferation;cell organization and biogenesis;transport	other membranes;nucleus;other cytoplasmic organelle		Pf03357	100628127	ENSSSCG00000023677	CHMP1A	I3LU89; ssc:100628127			0	0	0.772	0.932	0.893	0.999833	0.982819	0.912044	111.41	119.03	114.75	127.8	69.2	164.4	38.6	97.34	117.45	196.1	136.58	820228	541956	1.1997e+06
FALSE	High	Master Protein	A0A287AAY5	Afadin, adherens junction formation factor OS=Sus scrofa OX=9823 GN=AFDN PE=1 SV=2	0.001	FALSE	5.888	2	2	2	7	2	1800	201.4	6.07	0	2	cell adhesion;signal transduction			Pf00498, Pf00595, Pf00788, Pf01843		ENSSSCG00000004018	AFDN	A0A287AAY5			0	0	0.754	1.165	1.026	0.990753	0.956358	0.929094	87.5	76.02	88.31	117.4	56	156.2	70.3	75.96	103.04	54.4	99.24	938088	1.93322e+06	1.73047e+06
FALSE	High	Master Protein	H8Y100	Ubiquitin-conjugating enzyme E2 B OS=Sus scrofa OX=9823 GN=UBE2B PE=2 SV=1	0.001	FALSE	5.88	20	2	2	7	2	152	17.3	5.01	0	2	cell cycle OR cell proliferation;cell organization and biogenesis;protein metabolism;DNA metabolism;other metabolic processes;stress response;developmental processes;other biological processes	nucleus;other cell component	other molecular function	Pf00179	100513527	ENSSSCG00000038953	UBE2B	H8Y100; ssc:100513527	E3 ubiquitin ligases ubiquitinate target proteins; Antigen processing: Ubiquitination & Proteasome degradation; Recognition of DNA damage by PCNA-containing replication complex; Synthesis of active ubiquitin: roles of E1 and E2 enzymes		4	0	0.801	1.242	1.311	0.990753	0.930408	0.989626	89.49	89.51	97.52	99.2	85	125.1	90.7	84.46	39.28	58.31	75.07		399334	3.04836e+06
FALSE	High	Master Protein	A0A287A096	Eukaryotic translation initiation factor 2 subunit 1 OS=Sus scrofa OX=9823 GN=EIF2S1 PE=1 SV=1	0.001	FALSE	5.841	7	2	2	3	2	315	36.1	5.08	0	2	cell organization and biogenesis;protein metabolism;other metabolic processes;stress response;signal transduction;other biological processes	cytosol;translational apparatus;nucleus;other cell component	translation activity;nucleic acid binding activity	Pf00575, Pf07541	100155472	ENSSSCG00000033295	EIF2S1	A0A287A096; ssc:100155472			0	0
FALSE	High	Master Protein	A0A287AT06	High mobility group nucleosomal binding domain 3 OS=Sus scrofa OX=9823 GN=HMGN3 PE=4 SV=1	0.001	FALSE	5.788	16	2	2	29	2	114	12.2	9.88	20.73	2	other biological processes	nucleus;other cell component	nucleic acid binding activity	Pf01101		ENSSSCG00000004470	HMGN3	A0A287AT06			0	0	0.455	0.799	1.165	0.329212	0.950519	0.99967	113.89	113.65	138	158.6	59.3	131.6	50.5	88.63	124.99	70.83	168.16	5.62706e+06	9.77557e+06	4.46735e+06
FALSE	High	Master Protein	F1S1A8	NADH dehydrogenase ubiquinone iron-sulfur protein 2, mitochondrial isoform 1 OS=Sus scrofa OX=9823 GN=NDUFS2 PE=1 SV=2	0.001	FALSE	5.748	4	2	2	4	2	473	53.6	7.15	0	2	cell cycle OR cell proliferation;cell organization and biogenesis;other metabolic processes;transport;developmental processes;other biological processes	other membranes;mitochondrion	transporter activity;other molecular function	Pf00346		ENSSSCG00000006358	NDUFS2	F1S1A8	Complex I biogenesis		2	0	1.543	1.555	1.866	0.564917	0.851967	0.923971	96.5	74.34	135.51	56.8	100.8	112.9	129.5	95.33	62.72	26.4	124.88	229693	49229.6	49662.9
FALSE	High	Master Protein	F1SL24	Tetraspanin OS=Sus scrofa OX=9823 GN=CD9 PE=1 SV=3	0.001	FALSE	5.74	8	2	2	21	2	198	22.1	7.53	3.37	2		other membranes		Pf00335		ENSSSCG00000022230	CD9	F1SL24			0	0	4.534	2.294	1.487	0.000190929	0.6444	0.95103	123.62	136.48	123.79	26.7	147.1	197.3	28.9	114.39	56.33	87.71	153.36	712030	4.57631e+06	4.57114e+06
FALSE	High	Master Protein	A0A5G2QP96	Uncharacterized protein OS=Sus scrofa OX=9823 GN=SSR1 PE=1 SV=1	0.001	FALSE	5.719	7	2	2	23	2	285	31.9	4.45	0	2		other membranes;ER/Golgi		Pf03896		ENSSSCG00000001022	SSR1	A0A5G2QP96			0	0	3.621	1.927	2.029	0.00241876	0.777004	0.704838	128.21	125.13	126.09	38.3	197.1	82.4	82.2	166.03	66.99	64.89	72.31	332369	260247	560902
FALSE	High	Master Protein	A0A286ZN24	Inter-alpha-trypsin inhibitor heavy chain H4 OS=Sus scrofa OX=9823 GN=ITIH4 PE=1 SV=2	0.001	FALSE	5.632	3	2	2	2	2	921	102.1	6.73	0	2	other metabolic processes;other biological processes	non-structural extracellular	enzyme regulator activity	Pf00092, Pf06668, Pf08487		ENSSSCG00000011453	ITIH4	A0A286ZN24			0	0	0.837	1.71	1.803	0.992452	0.821372	0.920777	10.36	25.75	74.11	99.5	57.2	135.5	107.8		70.04	39.06	95.99
FALSE	High	Master Protein	A0A287AGM8	Dolichyl-diphosphooligosaccharide--protein glycosyltransferase 48 kDa subunit OS=Sus scrofa OX=9823 GN=DDOST PE=1 SV=1	0.001	FALSE	5.61	5	2	2	4	2	437	48.7	6.25	0	2	protein metabolism;other metabolic processes;other biological processes	other membranes;ER/Golgi	enzyme regulator activity	Pf03345		ENSSSCG00000003505	DDOST	A0A287AGM8	Neutrophil degranulation		1	0	0.626	0.502	1.446	0.942549	0.788678	0.95103	105.98	72.5	130.33	60.4	50	17.6	272	108.9	69.99		70.61
FALSE	High	Master Protein	F1SRC8	C-type lectin domain family 3 member B OS=Sus scrofa OX=9823 GN=CLEC3B PE=1 SV=1	0.001	FALSE	5.556	14	2	2	9	2	202	22.2	5.66	0	2	developmental processes;other biological processes	non-structural extracellular;nucleus;other cell component	other molecular function	Pf00059	100620511	ENSSSCG00000011299	CLEC3B	F1SRC8; ssc:100620511	Platelet degranulation		1	0	1.127	0.801	1.272	0.848447	0.950519	0.984188	61.68	38.71	88.3	112.5	92.4	69.7	125.4	40.65	70.42	31.93	93.02	216252	159698	432793
FALSE	High	Master Protein	A0A287B182	Transmembrane protein 263 OS=Sus scrofa OX=9823 GN=TMEM263 PE=1 SV=1	0.001	FALSE	5.544	30	2	2	2	2	116	11.7	9.32	0	2		other membranes		Pf15475		ENSSSCG00000038968	TMEM263	A0A287B182			0	0	1.199	6.517	4.606	0.817644	0.0284391	0.073541	131.67	143.79	51.27	72.6	45	190.3	92.1	92.59	88.5	137.57		954378	1.09912e+06	311899
FALSE	High	Master Protein	A0A5G2QU87	Protein phosphatase 1 regulatory subunit OS=Sus scrofa OX=9823 GN=PPP1R12A PE=1 SV=1	0.001	FALSE	5.533	2	2	2	17	2	994	110.9	5.41	1.62	2	signal transduction	other cell component	enzyme regulator activity;other molecular function	Pf12796, Pf15898		ENSSSCG00000038973	PPP1R12A	A0A5G2QU87			0	0	1.118	1.037	0.784	0.936008	0.982819	0.831476	88.78	87.51	85.68	101.7	101.1	119.5	77.7	78.94	93.71	53.2	58.03	1.9278e+06	5.04709e+06	5.67291e+06
FALSE	High	Master Protein	A0A5G2QAB7	TPR_REGION domain-containing protein OS=Sus scrofa OX=9823 GN=UNC45B PE=4 SV=1	0.001	FALSE	5.491	3	2	2	4	2	850	94.8	7.85	0	2	developmental processes;other biological processes			Pf11701		ENSSSCG00000017717	UNC45B	A0A5G2QAB7			0	0	0.822	0.749	2.613	0.999833	0.92567	0.301149	77.85	71.68	75.9	62.9	56.4	24.9	255.8	86.31	48.53		65.84
FALSE	High	Master Protein	A0A5G2QIN1	SLC9A3 regulator 2 OS=Sus scrofa OX=9823 GN=SLC9A3R2 PE=1 SV=1	0.001	FALSE	5.485	7	2	2	4	2	361	38.2	9.76	0	2		plasma membrane;other membranes	signal transduction activity or receptor binding;other molecular function	Pf00595, Pf09007		ENSSSCG00000008038	SLC9A3R2	A0A5G2QIN1			0	0	0.983	1.048	1.017	0.957779	0.982782	0.929094	75.22	112.92	115.39	105.5	88.8	120.5	85.2	68.38	48.19	128.45	160.33	725223	1.20124e+06	788579
FALSE	High	Master Protein	Q2QLE2	Caveolin-2 OS=Sus scrofa OX=9823 GN=CAV2 PE=3 SV=1	0.001	FALSE	5.461	19	2	2	5	2	162	18	6	0	2	cell organization and biogenesis;transport;developmental processes;signal transduction;other biological processes	plasma membrane;other membranes;ER/Golgi;nucleus;other cell component	signal transduction activity or receptor binding;other molecular function	Pf01146	100125375	ENSSSCG00000016635; ENSSSCG00015003281; ENSSSCG00025072445; ENSSSCG00030052782; ENSSSCG00035034615; ENSSSCG00040041830; ENSSSCG00045001291; ENSSSCG00050045186; ENSSSCG00055019204; ENSSSCG00060072306; ENSSSCG00065000398; ENSSSCG00070028713	CAV2	Q2QLE2; ssc:100125375			0	0	0.972	1.784	0.394	0.95839	0.80682	0.0949328	108.94	81.1	109.01	39.2	52.6	289.4	18.8	115.87	108.64	54.32	60.37	469201	2.392e+06	3.33417e+06
FALSE	High	Master Protein	A0A5G2RB82	Chloride channel CLIC like 1 OS=Sus scrofa OX=9823 GN=CLCC1 PE=1 SV=1	0.001	FALSE	5.448	5	2	2	6	2	424	47.4	6.48	0	2		other membranes;nucleus		Pf05934		ENSSSCG00000006841	CLCC1	A0A5G2RB82			0	0	0.808	1.24	2.462	0.99392	0.930408	0.617599	122.22	110.42	134.78	36.4	43.2	29.5	290.9	100.47	39.54	157.07	89.32	1.253e+06	1.30612e+06	165465
FALSE	High	Master Protein	P20112	SPARC OS=Sus scrofa OX=9823 GN=SPARC PE=1 SV=2	0.001	FALSE	5.441	8	2	2	5	2	300	34.2	4.86	0	2	other biological processes	non-structural extracellular;extracellular matrix	other molecular function	Pf00050, Pf09289, Pf10591	595124	ENSSSCG00005017688; ENSSSCG00015024195; ENSSSCG00025037875; ENSSSCG00030007808; ENSSSCG00035049628; ENSSSCG00040075656; ENSSSCG00045003926; ENSSSCG00050056796; ENSSSCG00060061892; ENSSSCG00065034205	SPARC	P20112; Q4Z8Q2; ssc:595124	Platelet degranulation ; ECM proteoglycans; Scavenging by Class H Receptors		3	0	3.345	6.145	2.346	0.0453434	0.0369572	0.803304	120.44	93.3	116.36	25.6	115.4	217.7	41.3	99.99	56.94	104.76	83.93	204845	506936
FALSE	High	Master Protein	A0A287B4J2	Adenosylhomocysteinase OS=Sus scrofa OX=9823 GN=AHCY PE=3 SV=1	0.001	FALSE	5.388	5	2	2	9	2	481	52.6	6.65	0	2	other metabolic processes		other molecular function	Pf00670, Pf05221		ENSSSCG00000007278	AHCY	A0A287B4J2			0	0	0.554	0.761	1.713	0.855759	0.930408	0.88152	91.17	89.27	104.61	98.5	38.5	47.5	215.5	67.03	102.16	89.24	68.6	588543
FALSE	High	Master Protein	A0A286ZVQ0	Acyl-CoA thioesterase 4 OS=Sus scrofa OX=9823 GN=ACOT4 PE=1 SV=2	0.001	FALSE	5.316	6	2	2	4	2	420	45.7	7.21	0	2	other metabolic processes		other molecular function	Pf04775, Pf08840		ENSSSCG00000002349	ACOT4	A0A286ZVQ0			0	0	0.913	0.667	2.063	0.95839	0.888843	0.88152	76.16	59.52	76.74	86.3	78.8	57.5	177.4	88.74	55.89	33.91	72.43	252325	144943
FALSE	High	Master Protein	A0A5G2R332	FAA_hydrolase domain-containing protein OS=Sus scrofa OX=9823 GN=LOC100522130 PE=1 SV=1	0.001	FALSE	5.259	7	2	2	2	2	290	31.9	6.99	0	2			other molecular function	Pf01557		ENSSSCG00000039523	LOC100522130	A0A5G2R332			0	0	0.612	1.052	1.217	0.942549	0.982782	0.974006	52.91	77.51	97.34	72.1	65.9	124.2	137.8	84.88	42.39	80.81	97.75	183440		76938.1
FALSE	High	Master Protein	F1ST01	Selenium binding protein 1 OS=Sus scrofa OX=9823 GN=SELENBP1 PE=1 SV=2	0.001	FALSE	5.253	5	2	2	3	2	505	56	7.01	0	2			other molecular function	Pf05694	100152724	ENSSSCG00000006624	SELENBP1	F1ST01			0	0	1.881	2.439	1.866	0.359397	0.592525	0.893726	37.41	87.21	56.35	59.2	60.4	144.5	135.9	73.77	17.75	90.92	50.38			131399
FALSE	High	Master Protein	A0A287A2F4	Chromosome 18 open reading frame 25 OS=Sus scrofa OX=9823 GN=C18orf25 PE=1 SV=1	0.001	FALSE	5.239	11	2	2	5	2	343	37.1	5.16	0	2				Pf15303	100518165	ENSSSCG00000004500	C1H18orf25	A0A287A2F4; ssc:100518165			0	0	0.791	0.642	1.554	0.999833	0.878121	0.947456	121.39	97.55	71.09	95.4	47.5	108.9	148.2	111.53	102.51	64.33	27.22	575853	709992	1.8913e+06
FALSE	High	Master Protein	F1SDV2	CAP-ZIP_m domain-containing protein OS=Sus scrofa OX=9823 GN=LOC100522401 PE=1 SV=4	0.001	FALSE	5.234	3	2	2	5	2	1213	133	4.98	0	2				Pf15255		ENSSSCG00000010401	LOC100522401	F1SDV2			0	0	1.11	1.238	1.299	0.936008	0.930408	0.998616	92.61	63.9	70.15	101.1	116.5	83.3	99.2	52	79.75	39.25	31.76	872828	1.72632e+06	658981
FALSE	High	Master Protein	F1SN71	Protein AMBP OS=Sus scrofa OX=9823 GN=AMBP PE=4 SV=3	0.001	FALSE	5.22	8	2	2	7	2	364	39.9	7.46	0	2	protein metabolism;other metabolic processes;other biological processes	non-structural extracellular;plasma membrane;other membranes	enzyme regulator activity;other molecular function	Pf00014, Pf00061		ENSSSCG00000005485	AMBP	F1SN71			0	0	0.558	0.629	0.551	0.826833	0.870138	0.305158	86.68	95.4	102.19	173.9	70.3	114.5	41.3	74.21	61.17	50.78	109.57	1.14761e+06	1.56683e+06	1.27719e+06
FALSE	High	Master Protein	A0A5G2QA99	RAP1B, member of RAS oncogene family OS=Sus scrofa OX=9823 GN=RAP1B PE=1 SV=1	0.001	FALSE	5.167	16	2	2	7	2	137	15.3	8.13	0	2	signal transduction	other membranes	other molecular function	Pf00071		ENSSSCG00000032595	RAP1B	A0A5G2QA99			0	0	0.759	1.15	2.673	0.999833	0.962332	0.505474	106.12	92.12	88.45	87.6	72.7	79.1	160.6	92.65	80.26	44.47	102.18	264397	134165	104918
FALSE	High	Master Protein	A0A5G2RAT8	Cytochrome b5 OS=Sus scrofa OX=9823 GN=CYB5A PE=1 SV=1	0.001	FALSE	5.134	26	2	2	15	2	128	14.3	5.3	0	2		ER/Golgi	other molecular function	Pf00173		ENSSSCG00000004875	CYB5A	A0A5G2RAT8			0	0	1.092	0.701	1.375	0.936008	0.902559	0.95103	72.37	96.97	76.77	120.1	110.1	28.2	141.5	32.65	53.16	129.42	62.92		998143	1.64627e+06
FALSE	High	Master Protein	I3LQ84	Collagen type VI alpha 2 chain OS=Sus scrofa OX=9823 GN=COL6A2 PE=1 SV=3	0.001	FALSE	5.101	2	2	2	5	2	943	101.3	6.6	0	2		non-structural extracellular;extracellular matrix;other cell component	other molecular function	Pf00092		ENSSSCG00000028022	COL6A2	I3LQ84	Signaling by PDGF; Collagen degradation; Assembly of collagen fibrils and other multimeric structures; Collagen chain trimerization; ECM proteoglycans		6	0	0.306	0.01	2.619	0.268419	1.19313e-16	0.276777	101.51		117.81	61.2	26.2		312.6	117.72	69.13		86.77
FALSE	High	Master Protein	A0A5G2RL03	Protein phosphatase 1 regulatory inhibitor subunit 14C OS=Sus scrofa OX=9823 GN=PPP1R14C PE=1 SV=1	0.001	FALSE	5.011	13	2	2	9	2	165	17.9	5.3	1.62	2	other biological processes	other cell component	enzyme regulator activity	Pf05361	100521302	ENSSSCG00000004094	PPP1R14C	A0A5G2RL03; ssc:100521302			0	0	1.039	1.539	0.998	0.95839	0.858692	0.931468	80.16	84.97	79.08	80.2	83	144.7	92.1	57.97	66.99	60.03	59.8	1.10675e+06	2.24878e+06	3.84817e+06
FALSE	High	Master Protein	A0A5G2R2I6	Alpha-synuclein OS=Sus scrofa OX=9823 GN=SNCA PE=1 SV=1	0.001	FALSE	5.009	29	2	2	3	2	113	11.6	9.5	0	2	other biological processes	non-structural extracellular;other membranes;nucleus;other cell component		Pf01387		ENSSSCG00000009203	SNCA	A0A5G2R2I6			0	0	1.186	4.302	0.771	0.817644	0.147685	0.831476	115.88	107.99	103.8	76.2	53.4	216.6	53.8	73.71	89.26	142.88	60.11	483290	151811	557957
FALSE	High	Master Protein	A0A287BPF3	DDRGK domain-containing protein 1 OS=Sus scrofa OX=9823 GN=DDRGK1 PE=1 SV=1	0.001	FALSE	4.964	10	2	2	3	2	312	35.7	5.1	1.81	2	cell organization and biogenesis;protein metabolism;other metabolic processes;stress response;developmental processes;other biological processes	other membranes;ER/Golgi;nucleus	other molecular function	Pf09756	100155894	ENSSSCG00000007160	DDRGK1	A0A287BPF3; ssc:100155894	RHOA GTPase cycle		1	0	2.079	1.94	1.57	0.373247	0.772529	0.948989	53.13	96.32	61.25	63.7	155.5	132.6	48.2	26.61	63.74	69.92	101.15	325183	599486	340051
FALSE	High	Master Protein	A0A5S6FWI2	Uncharacterized protein OS=Sus scrofa OX=9823 GN=BAX PE=4 SV=1	0.001	FALSE	4.869	14	2	2	2	2	242	26.5	7.81	0	2			other molecular function	Pf01408		ENSSSCG00000003144	DHDH	A0A5S6FWI2			0	0	0.964	0.686	1.763	0.942549	0.89291	0.831476	82.42	97.57	88.44	33.5	14.7	12.5	339.3	132.87	47.15	85.69	63.48	57685
FALSE	High	Master Protein	I3LS60	ATP-dependent (S)-NAD(P)H-hydrate dehydratase OS=Sus scrofa OX=9823 GN=NAXD PE=1 SV=2	0.001	FALSE	4.842	6	2	2	2	2	347	36.4	7.81	0	2	other metabolic processes	mitochondrion	other molecular function	Pf01256	100153456	ENSSSCG00000029502	NAXD	I3LS60; ssc:100153456			0	0	0.818	1.054	1.834	0.992452	0.982782	0.920777	54.25	78.55	64.17	103.3	26	31.3	239.4	72.19	109.82	123.21	63.37	407143
FALSE	High	Master Protein	A0A287AVT7	Carnitine O-acetyltransferase OS=Sus scrofa OX=9823 GN=CRAT PE=1 SV=1	0.001	FALSE	4.821	4	2	2	2	2	644	72.6	8.46	0	2			other molecular function	Pf00755		ENSSSCG00000005671	CRAT	A0A287AVT7			0	0	0.717	0.575	1.484	0.990753	0.840197	0.965327	88.41	45.63	101.06	63.9	72	36.7	227.4	136.59	94.24		87.61		52874.8	76380.6
FALSE	High	Master Protein	A0A5G2RHA4	Fibrinogen beta chain OS=Sus scrofa OX=9823 GN=FGB PE=1 SV=1	0.001	FALSE	4.755	6	2	2	3	2	489	55.6	7.9	0	2	cell organization and biogenesis;stress response	non-structural extracellular	signal transduction activity or receptor binding	Pf00147, Pf08702		ENSSSCG00000008997	FGB	A0A5G2RHA4			0	0	0.837	0.272	2.569	0.990753	0.283759	0.679175	64.64	124.58	117.89	116.5	76.8	50.2	156.5	136.52	30.36	20.05	100.22	79868
FALSE	High	Master Protein	A0A287AJX6	Arf-GAP domain and FG repeat-containing protein 1 isoform 2 OS=Sus scrofa OX=9823 GN=AGFG1 PE=1 SV=1	0.001	FALSE	4.706	6	2	2	2	2	509	52.7	8.65	0	2	other biological processes		enzyme regulator activity	Pf01412		ENSSSCG00000016248	AGFG1	A0A287AJX6			0	0	0.667	1.513	0.903	0.936008	0.865012	0.894226	119.14	110.95	113.28	96.1	68.2	142.4	93.3	96.4	87.06	107.28	89.94	2.34116e+06	3.01145e+06	1.36142e+06
FALSE	High	Master Protein	A0A5G2Q729	Uncharacterized protein OS=Sus scrofa OX=9823 GN=NDUFA13 PE=1 SV=1	0.001	FALSE	4.686	14	2	2	6	2	142	16.3	9.88	0	2		other membranes;mitochondrion		Pf06212		ENSSSCG00000013936	NDUFA13	A0A5G2Q729			0	0	0.524	0.864	1.225	0.750221	0.973174	0.994582	80.85	94.37	73.85	106.1	60.8	84.2	148.9	58.54	60.78	127.82	50.01	2.18513e+06	1.69576e+06	594612
FALSE	High	Master Protein	A0A5G2R9E6	Importin subunit alpha OS=Sus scrofa OX=9823 GN=KPNA3 PE=1 SV=1	0.001	FALSE	4.646	4	2	2	6	2	511	56.6	4.97	6.8	2	transport	other cell component	other molecular function	Pf00514, Pf01749, Pf16186		ENSSSCG00000024125	KPNA3	A0A5G2R9E6			0	0	0.744	0.726	1.106	0.955526	0.921526	0.965327	73.73	47.94	57.85	98.1	75.7	75	151.1	31.81	62.46	138.36	71.24	927678	1.92996e+06	1.34798e+06
FALSE	High	Master Protein	A0A287B833	Ataxin 2 OS=Sus scrofa OX=9823 GN=ATXN2 PE=1 SV=1	0.001	FALSE	4.62	2	2	2	3	2	1177	127.1	9.31	0	2				Pf06741, Pf07145, Pf14438		ENSSSCG00000009834	ATXN2	A0A287B833			0	0	0.593	1.115	1.157	0.923872	0.970417	0.95103	76.73	92.86	51.57	128.9	76.1	101.3	93.7	66.18	96.69	130.39	46.17	494200	967950	1.05558e+06
FALSE	High	Master Protein	A0A5G2R0I5	Latent transforming growth factor beta binding protein 4 OS=Sus scrofa OX=9823 GN=LTBP4 PE=1 SV=1	0.001	FALSE	4.595	2	2	2	3	2	1622	172.9	5.4	0	2	cell-cell signaling;transport;signal transduction;other biological processes	extracellular matrix	other molecular function	Pf00683, Pf07645		ENSSSCG00000033760	LTBP4	A0A5G2R0I5			0	0	0.973	2.685	0.749	0.939485	0.510145	0.75152	52.31	57.96	46.92	88.2	73.7	175.6	62.5	48.85	34.45	47.95	44.12	324718	480587	1.0388e+06
FALSE	High	Master Protein	A1XQU5	60S ribosomal protein L27 OS=Sus scrofa OX=9823 GN=RPL27 PE=1 SV=1	0.001	FALSE	4.57	15	2	2	2	2	136	15.8	10.56	0	2	protein metabolism;RNA metabolism OR transcription;other metabolic processes	other membranes;cytosol;ER/Golgi;translational apparatus	other molecular function	Pf00467, Pf01777	100037995	ENSSSCG00000025507; ENSSSCG00005009128; ENSSSCG00025052229; ENSSSCG00035010532; ENSSSCG00045007870; ENSSSCG00050058986; ENSSSCG00055024077; ENSSSCG00065002857; ENSSSCG00070012287	RPL27	A1XQU5; ssc:100037995			0	0	0.521	1.864	0.815	0.797469	0.792768	0.831476	115.26	125.61	128.83	92.7	36.4	191.6	79.4	97.41	17.33	107.77	109.21	224521	2.18447e+06
FALSE	High	Master Protein	A0A5G2QYN2	Proteasome subunit beta OS=Sus scrofa OX=9823 GN=PSMA4 PE=1 SV=1	0.001	FALSE	4.502	6	2	2	5	2	254	28.6	7.75	0	2	protein metabolism;other metabolic processes	nucleus;other cell component	other molecular function	Pf00227		ENSSSCG00000036924	PSMA4	A0A5G2QYN2			0	0	0.262	1.102	1.674	0.133711	0.970417	0.89763	78.97	101.86	105.84	99.8	19.6	113.1	167.6	90	41.97	219.84	121.68	2.48822e+06	3.24572e+06	263398
FALSE	High	Master Protein	F1RPY3	Reticulon OS=Sus scrofa OX=9823 GN=RTN3 PE=1 SV=3	0.001	FALSE	4.482	7	2	2	6	2	255	27.3	8.24	0	2		other membranes;ER/Golgi		Pf02453		ENSSSCG00000013052	RTN3	F1RPY3			0	0	0.709	1.125	1.616	0.990753	0.970417	0.947221	62.03	54.27	81.68	65.4	53.2	86.5	194.8	105.11	67.45	45	78.46	158023		68516.5
FALSE	High	Master Protein	A0A5K1VB92	Folate receptor beta OS=Sus scrofa OX=9823 GN=FOLR2 PE=1 SV=1	0.001	FALSE	4.466	9	2	2	6	2	212	24.1	6.81	0	2	transport		other molecular function	Pf03024		ENSSSCG00000014812	FOLR2	A0A5K1VB92			0	0	1.637	2.352	1.645	0.649295	0.616117	0.938485	123.72	114.63	110.24	24.8	162.1	158.1	55	150.38	60.18	60.73	137.83	53089.6	121900	328464
FALSE	High	Master Protein	F1SPH1	Proliferation-associated 2G4 OS=Sus scrofa OX=9823 GN=PA2G4 PE=4 SV=3	0.001	FALSE	4.42	6	2	2	2	2	340	38	7.53	0	2				Pf00557		ENSSSCG00000000377	PA2G4	F1SPH1			0	0	0.533	0.616	1.032	0.841113	0.858726	0.929094	65.22	77.63	62.48	122.6	43.4	58.7	175.3	73.03	100.07		81.22		343961	358545
FALSE	High	Master Protein	A0A5G2R1P7	Uncharacterized protein OS=Sus scrofa OX=9823 GN=CDNF PE=4 SV=1	0.001	FALSE	4.415	6	2	2	2	2	313	33.6	7.61	0	2				Pf20145		ENSSSCG00000039658	FAM107B	A0A5G2R1P7			0	0	0.825	0.563	1.012	0.992452	0.831758	0.929094	106.57	82.13	99.57	115.4	83.9	60.8	139.9	84.81	106.21	58.98	81.64	34436.7	216427	138969
FALSE	High	Master Protein	K7GR94	Uncharacterized protein OS=Sus scrofa OX=9823 GN=LOC100525346 PE=4 SV=3	0.001	FALSE	4.268	7	2	2	3	2	423	46.6	8.32	0	2		other membranes		Pf07686, Pf08205		ENSSSCG00000003079	PVR	K7GR94; M3VK20			0	0	1.467	2.185	2.306	0.703465	0.678058	0.796363	87.98	55.6	60.99	60	116.9	159.4	63.7	68.27	50.55	63.13	59.9		166135	163708
FALSE	High	Master Protein	A0A286ZR71	SLAIN motif family member 2 OS=Sus scrofa OX=9823 GN=SLAIN2 PE=4 SV=2	0.001	FALSE	4.257	6	2	2	2	2	569	61.5	9.57	0	2				Pf15301		ENSSSCG00000008821	SLAIN2	A0A286ZR71			0	0	0.963	1.58	1.179	0.942549	0.847645	0.959054	98.51	96.48	96.27	57.9	69.3	172.3	100.5	88.65	118.51	54.3	78.48	364986	1.363e+06	539152
FALSE	High	Master Protein	A0A287A6E6	G protein pathway suppressor 1 OS=Sus scrofa OX=9823 GN=GPS1 PE=4 SV=2	0.001	FALSE	4.227	3	2	2	4	2	664	73.4	7.42	0	2	protein metabolism;other metabolic processes	cytosol;nucleus		Pf01399, Pf10602		ENSSSCG00000033689	GPS1	A0A287A6E6	Neddylation; Formation of TC-NER Pre-Incision Complex; Cargo recognition for clathrin-mediated endocytosis; RHOBTB1 GTPase cycle		4	0	0.471	0.548	0.815	0.754615	0.819596	0.883677	99.04	105.85	110.19	96.6	92.7	102.8	107.9	115.33	65.42	63.47	113.51	89418.1		66767.4
FALSE	High	Master Protein	F1SNF3	Podocalyxin OS=Sus scrofa OX=9823 GN=PODXL PE=3 SV=4	0.001	FALSE	4.111	4	2	2	4	2	516	54.1	5.15	0	2	cell adhesion;other biological processes	plasma membrane;other membranes;other cell component		Pf06365	100512201	ENSSSCG00000016548	PODXL	F1SNF3; ssc:100512201			0	0	1.969	2.261	0.775	0.430805	0.652889	0.796363	59.22	75.27	102.57	60.3	129.2	143.9	66.6	73.11	56.03	66.53	76.1	108098	614340	1.07852e+06
FALSE	High	Master Protein	F1SQX8	3-hydroxybutyrate dehydrogenase 1 OS=Sus scrofa OX=9823 GN=BDH1 PE=1 SV=3	0.001	FALSE	3.91	8	2	2	3	2	346	38.8	9.09	0	2		mitochondrion	other molecular function	Pf00106		ENSSSCG00000024109	BDH1	F1SQX8; I3L8N1	Synthesis of Ketone Bodies; Utilization of Ketone Bodies		2	0	0.194	0.01	0.742	0.0504738	1.19313e-16	0.779752	0		57.51	156.1	33.4		210.5	108.99			54.93
FALSE	High	Master Protein	A0A287ARW1	Troponin T, fast skeletal muscle OS=Sus scrofa OX=9823 GN=TNNT3 PE=4 SV=2	0	FALSE	249.206	31	17	24	2363	3	347	40.1	6.51	3153.51	17	other biological processes	cytoskeleton		Pf00992		ENSSSCG00000031903	TNNT3	A0A287ARW1			0	18	1.744	0.93	1.444	0.402148	0.982819	0.929094	104.89	107.91	107.01	76.7	128.4	68.4	126.5	73.91	41.19	64.83	51.9	6.75969e+08	9.3201e+08	1.13316e+09
FALSE	High	Master Protein	A0A287A1G4	PDZ and LIM domain 5 OS=Sus scrofa OX=9823 GN=PDLIM5 PE=1 SV=1	0	FALSE	126.765	27	11	15	549	3	601	64.2	8.56	421.29	11			other molecular function	Pf00412, Pf00595, Pf15936		ENSSSCG00000009192	PDLIM5	A0A287A1G4			0	12	0.965	1.018	0.966	0.992452	0.982819	0.932226	70.97	88.29	99.15	111.4	88.8	96.2	103.6	30.02	41.65	115.35	59.08	1.65024e+08	2.69249e+08	2.39828e+08
FALSE	High	Master Protein	A0A286ZWI1	Fructose-bisphosphate aldolase OS=Sus scrofa OX=9823 GN=ALDOC PE=1 SV=1	0	FALSE	97.159	16	4	10	343	3	364	39.4	6.65	363.46	4	other metabolic processes		other molecular function	Pf00274	100512013	ENSSSCG00000017759	ALDOC	A0A286ZWI1; ssc:100512013			0	0	0.9	0.853	2.51	0.995204	0.970417	0.281139	140.29	139.45	141.57	62.2	59.4	31.1	247.3	120.16	112.37	126.82	95.02	6.4545e+07	1.20585e+07	3.86103e+07
FALSE	High	Master Protein	A0A287AN24	Nexilin F-actin binding protein OS=Sus scrofa OX=9823 GN=NEXN PE=4 SV=2	0	FALSE	72.184	31	16	17	184	3	638	76.3	5.17	78.5	16	cell adhesion;cell organization and biogenesis;developmental processes	plasma membrane;other membranes		Pf07679		ENSSSCG00000003768	NEXN	A0A287AN24			0	14	1.607	1.647	0.955	0.520247	0.840197	0.929094	73.65	105.39	112.21	73.7	142.9	133.1	50.2	63.13	32.19	64.91	78.72	1.13527e+07	2.75901e+07	3.28724e+07
FALSE	High	Master Protein	A0A287A1M4	Uncharacterized protein OS=Sus scrofa OX=9823 PE=4 SV=2	0	FALSE	61.047	28	5	5	179	3	323	33.4	4.81	152.12	5				Pf07654, Pf07686							0	2	0.657	1.562	1.055	0.817505	0.851967	0.960043	89.11	95.93	90.67	93.3	64.7	163.3	78.7	79.2	57.02	74.55	60.12	1.35774e+08	1.03847e+08	4.60734e+07
FALSE	High	Master Protein	A0A286ZZ97	Caveolae associated protein 1 OS=Sus scrofa OX=9823 GN=CAVIN1 PE=4 SV=1	0	FALSE	57.859	19	8	12	54	3	458	50.3	6.04	24.26	8	RNA metabolism OR transcription;other metabolic processes;transport;other biological processes	plasma membrane;other membranes;mitochondrion;ER/Golgi;nucleus;other cell component	nucleic acid binding activity;other molecular function	Pf15237		ENSSSCG00000035446	CAVIN1	A0A286ZZ97	RHOA GTPase cycle; RHOC GTPase cycle; RHOB GTPase cycle; RNA Polymerase I Transcription Termination		4	5	1.166	1.043	1.649	0.918493	0.982819	0.883846	86.74	98.9	97	89.2	100.4	88.8	121.6	55.54	67.21	85.51	73.75	4.08413e+06	7.1856e+06	6.15945e+06
FALSE	High	Master Protein	A0A287AWQ5	SUZ RNA binding domain containing 1 OS=Sus scrofa OX=9823 GN=SZRD1 PE=4 SV=2	0	FALSE	53.163	34	3	5	86	3	151	16.9	8.95	121.73	3				Pf12752, Pf12901	100523067	ENSSSCG00000031083	SZRD1	A0A287AWQ5; ssc:100523067			0	0	0.912	1.429	1.393	0.999833	0.888843	0.934739	133.8	121.52	130.04	110.1	67.2	137.5	85.1	91.99	109.63	162.2	126.44	2.50279e+07	2.11889e+07	3.08094e+07
FALSE	High	Master Protein	A0A5G2QU45	Mitochondrial ribosomal protein S36 OS=Sus scrofa OX=9823 GN=MRPS36 PE=1 SV=1	0	FALSE	49.953	34	3	4	104	3	116	13.1	10.07	53.31	3		mitochondrion				ENSSSCG00000037463	MRPS36	A0A5G2QU45			0	0	1.116	1.492	1.686	0.936008	0.870933	0.85273	102.02	107.45	135.73	65.7	89.2	101.2	143.9	101.14	55.83	129.73	148.62	1.83577e+07	3.38859e+07	6.8535e+07
FALSE	High	Master Protein	A0A480PLY3	14-3-3 protein zeta/delta OS=Sus scrofa OX=9823 GN=14-3-3zeta PE=1 SV=1	0	FALSE	40.593	26	5	5	79	3	245	27.7	4.79	58.9	5				Pf00244	780440	ENSSSCG00000006062	YWHAZ	A0A480PLY3			0	0	0.848	0.626	0.698	0.990753	0.865386	0.704838	47.24	66.15	92.6	112.4	102.6	67.3	117.6	47.42	27.76	72.01	68.98	4.44213e+06	2.36972e+06	1.93079e+06
FALSE	High	Master Protein	Q6RVA9	Caveolin-1 OS=Sus scrofa OX=9823 GN=CAV1 PE=2 SV=1	0	FALSE	38.584	31	4	4	60	3	178	20.6	6.02	22.51	4	cell organization and biogenesis;other metabolic processes;transport;other biological processes	plasma membrane;other membranes;ER/Golgi;other cytoplasmic organelle;other cell component	other molecular function	Pf01146	404693		CAV1	Q0PHA2; Q2QLE1; Q6RVA9; ssc:404693			0	1	2.343	2.814	0.5	0.104244	0.460516	0.194143	109.98	129.19	115.53	41.6	139.8	187.9	30.7	102.77	48.44	78.04	91.51	9.44611e+06	3.64e+07	5.45302e+07
FALSE	High	Master Protein	F1RJ01	High mobility group protein B2 OS=Sus scrofa OX=9823 GN=HMGB2 PE=4 SV=3	0	FALSE	32.566	23	4	5	46	3	210	24.1	7.39	20.15	4	cell organization and biogenesis;DNA metabolism;other metabolic processes;stress response;developmental processes;signal transduction;other biological processes	non-structural extracellular;nucleus;other cell component	signal transduction activity or receptor binding;nucleic acid binding activity;other molecular function	Pf00505, Pf09011		ENSSSCG00000009704	HMGB2	F1RJ01	Apoptosis induced DNA fragmentation		1	0	1.694	1.555	1.646	0.445343	0.851967	0.883846	96.88	107.44	141.62	70.9	118.7	95.8	114.6	76.22	88.57	101.98	133.17	4.03333e+06	3.38941e+06	6.04969e+06
FALSE	High	Master Protein	A0A287BCM2	CutA divalent cation tolerance homolog OS=Sus scrofa OX=9823 GN=CUTA PE=1 SV=1	0	FALSE	32.098	32	3	3	30	3	185	19.9	5.06	14.21	3	other biological processes	other membranes		Pf03091		ENSSSCG00000001512	CUTA	A0A287BCM2			0	0	1.035	1.963	1.191	0.968591	0.76344	0.984188	77.91	81.11	87.26	70.4	85.8	140.2	103.6	77.52	52.14	134.86	98.67	1.19728e+07	1.65222e+07	5.44229e+06
FALSE	High	Master Protein	Q712U6	cAMP-regulated phosphoprotein 19 OS=Sus scrofa OX=9823 GN=ARPP19 PE=2 SV=3	0	FALSE	31.979	46	4	5	99	3	112	12.3	9.09	72.03	4	cell cycle OR cell proliferation;other biological processes	other cell component	enzyme regulator activity;other molecular function	Pf04667	397362	ENSSSCG00000004620; ENSSSCG00025010333; ENSSSCG00030066368; ENSSSCG00040035185; ENSSSCG00045029944; ENSSSCG00050055696; ENSSSCG00065055540; ENSSSCG00070006926	ARPP19	Q712U6; ssc:397362	MASTL Facilitates Mitotic Progression		1	0	0.582	1.154	1.123	0.681538	0.962269	0.983747	127.22	103.49	127.44	106.3	68.6	145.4	79.7	95.12	95.68	146.64	135.65	3.33872e+07	4.68561e+07	7.3378e+07
FALSE	High	Master Protein	F2Z5L5	Histone H2A OS=Sus scrofa OX=9823 GN=HIST2H2AC PE=1 SV=1	0	FALSE	31.787	27	3	3	84	3	129	14	10.9	65.56	3	cell organization and biogenesis	nucleus;other cell component	nucleic acid binding activity;other molecular function	Pf00125, Pf16211	106510170	ENSSSCG00000034598	H2AC20	F2Z5L5; ssc:106510170	Senescence-Associated Secretory Phenotype (SASP); UCH proteinases; Ub-specific processing proteases; Metalloprotease DUBs; RMTs methylate histone arginines; B-WICH complex positively regulates rRNA expression; Estrogen-dependent gene expression; Transcriptional regulation by small RNAs; Oxidative Stress Induced Senescence; Condensation of Prophase Chromosomes; Deposition of new CENPA-containing n…		23	0	0.639	0.36	0.569	0.777114	0.531891	0.36707	118.79	111.49	114.93	136.4	101.8	68.8	93	89.34	94.14	55.25	26.13	6.0845e+06	6.48354e+06	1.18611e+07
FALSE	High	Master Protein	F1SCC6	SERPIN domain-containing protein OS=Sus scrofa OX=9823 GN=SERPINA3-2 PE=1 SV=3	0	FALSE	30.892	19	6	6	28	3	473	51.9	7.02	17.17	6	other biological processes	non-structural extracellular	enzyme regulator activity	Pf00079		ENSSSCG00000030371	LOC100156325	F1SCC6			0	0	0.514	7.219	1.381	0.743161	0.0172583	0.95103	80.5	132.56	117.99	123.8	41.5	129.3	105.4	72.96	87.52	155.35	106.02	2.13287e+06	3.18049e+06	563380
FALSE	High	Master Protein	A0A287ANU2	Jupiter microtubule associated homolog 1 OS=Sus scrofa OX=9823 GN=JPT1 PE=1 SV=2	0	FALSE	30.265	25	3	3	27	3	170	18.4	9.48	30.4	3		other membranes;nucleus;other cell component		Pf17054		ENSSSCG00000017213	JPT1	A0A287ANU2			0	0	0.775	1.252	1.162	0.942549	0.929057	0.999771	117.74	118.65	135.98	80.2	93.6	184.7	41.4	94.96	82.98	86.66	131.54	2.45721e+07	3.28223e+07	2.37872e+07
FALSE	High	Master Protein	F1RIU9	Coiled-coil-helix-coiled-coil-helix domain-containing protein 2 OS=Sus scrofa OX=9823 GN=CHCHD2 PE=1 SV=2	0	FALSE	28.088	33	3	3	39	3	153	15.6	9.22	41.37	3	cell organization and biogenesis;other biological processes	mitochondrion;nucleus	nucleic acid binding activity		100518545	ENSSSCG00000007743	CHCHD2	F1RIU9; ssc:100518545			0	0	1.013	2.272	0.823	0.980186	0.649344	0.889341	113.07	117.87	139.13	98.7	80.2	169.5	51.6	97.12	99.94	101.34	164.74	2.78769e+07	2.74059e+07	5.48741e+07
FALSE	High	Master Protein	A0A287A837	Leucine zipper and CTNNBIP1 domain containing OS=Sus scrofa OX=9823 GN=LZIC PE=1 SV=2	0	FALSE	28.038	22	3	3	49	3	189	21.3	4.94	16.87	3			other molecular function	Pf06384		ENSSSCG00000033257	LZIC	A0A287A837			0	0	1.047	1.675	1.129	0.95839	0.831786	0.984188	114.37	111.64	110.28	98.2	115.6	113.6	72.6	87.04	45.29	67.06	106.35	1.25804e+07	1.36594e+07	1.22295e+07
FALSE	High	Master Protein	A0A287ARV8	Mitochondrial ribosomal protein L12 OS=Sus scrofa OX=9823 GN=MRPL12 PE=1 SV=1	0	FALSE	25.833	18	3	3	50	3	198	21.2	9.17	29.3	3	protein metabolism;RNA metabolism OR transcription;other metabolic processes;other biological processes	mitochondrion;translational apparatus	other molecular function	Pf00542, Pf16320		ENSSSCG00000033148	MRPL12	A0A287ARV8	Mitochondrial translation elongation; Mitochondrial translation termination		2	0	0.941	1.281	0.671	0.996277	0.92567	0.639179	104.6	96.64	111.41	90.5	92.3	135.7	81.5	86.32	36.44	27.35	91.02	8.80465e+06	1.57548e+07	1.98936e+07
FALSE	High	Master Protein	Q5PYH3	GTP-binding protein SAR1b OS=Sus scrofa OX=9823 GN=SAR1B PE=2 SV=1	0	FALSE	25.659	33	4	4	16	3	198	22.4	6.11	6.05	4	cell organization and biogenesis;transport;other biological processes	other membranes;ER/Golgi	other molecular function	Pf00025	494017	ENSSSCG00000014305; ENSSSCG00005029904; ENSSSCG00015024942; ENSSSCG00025047696; ENSSSCG00030005005; ENSSSCG00035054397; ENSSSCG00040014173; ENSSSCG00045015205; ENSSSCG00050077089; ENSSSCG00055011242; ENSSSCG00060044503; ENSSSCG00065056983; ENSSSCG00070020976	SAR1B	Q4ZJK0; Q5PYH3; ssc:494017	Chylomicron assembly; MHC class II antigen presentation; COPII-mediated vesicle transport; Cargo concentration in the ER; Antigen Presentation: Folding, assembly and peptide loading of class I MHC		5	1	0.677	0.491	1.963	0.968591	0.777771	0.679175	111.7	88.47	134.89	71.1	32.3	33.3	263.3	139.74	109.78	82.61	116.66	233564	651915	332281
FALSE	High	Master Protein	A0A287B975	CCHC-type zinc finger nucleic acid binding protein OS=Sus scrofa OX=9823 GN=CNBP PE=1 SV=2	0	FALSE	22.645	23	3	3	63	3	167	18.4	7.71	53.1	3	DNA metabolism;other metabolic processes;other biological processes	cytosol;ER/Golgi;nucleus;other cell component	nucleic acid binding activity;other molecular function	Pf00098		ENSSSCG00000040879	CNBP	A0A287B975			0	0	1.391	1.288	0.77	0.745168	0.923767	0.830848	94.25	86.8	106.34	88	136.8	115.4	59.8	58.46	48.74	40.07	95.71	5.25069e+06	6.04641e+06	1.69264e+07
FALSE	High	Master Protein	A0A5G2QXT5	Uncharacterized protein OS=Sus scrofa OX=9823 PE=1 SV=1	0	FALSE	22.115	10	3	3	25	3	484	53.5	6.67	9.08	3				Pf07654, Pf07686							0	0	0.466	0.663	1.573	0.364397	0.888843	0.911637	103.37	111.62	130.16	145	37.5	59.7	157.8	85.18	121.87	141.72	109.7	5.58676e+06	1.02673e+06	912300
FALSE	High	Master Protein	I3LF57	Sep15_SelM domain-containing protein OS=Sus scrofa OX=9823 GN=SELENOM PE=1 SV=2	0	FALSE	20.582	32	3	3	7	3	142	15.9	6.18	8.57	3	cell-cell signaling;other metabolic processes;transport;developmental processes;other biological processes	ER/Golgi	other molecular function	Pf08806		ENSSSCG00000029781	SELENOM	I3LF57			0	0	1.017	1.223	1.737	0.966684	0.933672	0.879957	101.38	108.48	92.61	73.9	89.7	91.3	145.1	99.81	56.81	156.11	67.91	1.45218e+06	1.58074e+06	3.65051e+06
FALSE	High	Master Protein	A0A5G2QK57	Uncharacterized protein OS=Sus scrofa OX=9823 GN=JPT2 PE=1 SV=1	0	FALSE	20.299	22	3	3	40	3	188	20	9.14	34.68	3		nucleus;other cell component				ENSSSCG00000008019	JPT2	A0A5G2QK57			0	0	0.669	1.18	1.209	0.826833	0.950519	0.983747	95.78	99.15	110.61	111.3	72	115.2	101.5	75.22	80.99	127.09	115.87	1.25747e+07	1.32395e+07	1.39733e+07
FALSE	High	Master Protein	A0A286ZL69	Uncharacterized protein OS=Sus scrofa OX=9823 GN=ANP32E PE=1 SV=1	0	FALSE	20.003	19	3	3	21	3	251	28.8	4.18	11.58	3				Pf14580		ENSSSCG00000035209	ANP32E	A0A286ZL69			0	0	1.975	2.521	1.438	0.255253	0.565969	0.929094	53.09	95.97	61.98	62.9	100.1	154.6	82.4	30.34	62.95	84.2	101.19		1.1797e+06	1.84358e+06
FALSE	High	Master Protein	A0A286ZYL7	ATP synthase subunit delta, mitochondrial OS=Sus scrofa OX=9823 GN=ATP5F1D PE=1 SV=1	0	FALSE	19.601	38	3	3	34	3	168	17.5	5.25	38.81	3	other metabolic processes;transport	other membranes;mitochondrion	transporter activity	Pf02823	100523423	ENSSSCG00000035532	ATP5F1D	A0A286ZYL7; ssc:100523423			0	0	1.509	1.588	1.472	0.617225	0.843177	0.927853	91.77	110.06	97.29	74.1	98.4	118.4	109.1	92.72	52.74	53.89	26.07	1.33412e+07	4.13647e+07	8.78172e+07
FALSE	High	Master Protein	Q9BDC3	p27Kip1 OS=Sus scrofa OX=9823 GN=p27Kip1 PE=1 SV=1	0	FALSE	19.59	30	3	3	11	3	198	22.2	7.81	2.68	3	cell cycle OR cell proliferation;transport;developmental processes;signal transduction;other biological processes	cytosol;nucleus;other cytoplasmic organelle;other cell component	enzyme regulator activity;other molecular function	Pf02234	397584	ENSSSCG00000037144	CDKN1B	Q9BDC3; ssc:397584	Estrogen-dependent nuclear events downstream of ESR-membrane signaling; SCF(Skp2)-mediated degradation of p27/p21; Cyclin D associated events in G1; PTK6 Regulates Cell Cycle		6	0	1.039	1.297	1.228	0.965392	0.921526	0.980613	112.47	108.39	118.43	111.1	76.2	126	86.7	87.46	99.28	81.38	111	1.50235e+07	1.29359e+07	1.44375e+07
FALSE	High	Master Protein	A0A287AZF9	Cytochrome c1 OS=Sus scrofa OX=9823 GN=CYC1 PE=1 SV=1	0	FALSE	18.985	16	3	3	14	3	326	35.4	8.98	3.87	3	other metabolic processes	other membranes;mitochondrion	other molecular function	Pf02167	100525869	ENSSSCG00000031918	CYC1	A0A287AZF9; ssc:100525869	Respiratory electron transport		1	0	0.497	0.309	1.283	0.603739	0.377708	0.980613	123.79	127.26	139.88	229.3	60.5	34.7	75.5	120.41	82.2	87.24	152.29			136398
FALSE	High	Master Protein	I3LMU6	Reticulocalbin 3 OS=Sus scrofa OX=9823 GN=RCN3 PE=4 SV=3	0	FALSE	18.822	15	3	3	15	3	335	38.4	4.88	0	3	protein metabolism;other metabolic processes;stress response;transport;developmental processes;other biological processes	ER/Golgi	other molecular function	Pf13202		ENSSSCG00000024823	RCN3	I3LMU6			0	0	0.518	0.667	0.367	0.496981	0.888843	0.0220956	48.34	74.6	122.69	182.6	69.9	116.3	31.2	88.56	76.08	75.93	192.75	8.22853e+06	8.0522e+06	4.62374e+06
FALSE	High	Master Protein	A0A287A2S6	Uncharacterized protein OS=Sus scrofa OX=9823 GN=SH3BGRL PE=1 SV=2	0	FALSE	18.22	16	3	3	18	3	218	24.5	8.18	2.05	3	cell organization and biogenesis			Pf04908		ENSSSCG00000012452	SH3BGRL	A0A287A2S6			0	0	0.899	1.711	1.565	0.994408	0.821372	0.923971	138.26	134.69	132.04	95.7	58.4	132.6	113.4	104.74	121.08	149.2	123.03	6.19452e+06	4.07757e+06	3.44144e+06
FALSE	High	Master Protein	A0A5G2QG93	Sodium/potassium-transporting ATPase subunit alpha OS=Sus scrofa OX=9823 GN=ATP1A1 PE=1 SV=1	0	FALSE	17.211	10	7	7	13	3	915	100.4	5.52	0	7	transport	other membranes	transporter activity;other molecular function	Pf00122, Pf00689, Pf00690, Pf00702, Pf13246		ENSSSCG00000006740	ATP1A1	A0A5G2QG93			0	4	0.852	0.538	1.859	0.99392	0.808844	0.810591	103.02	111.95	112.13	137.5	99.5	17.8	145.2	95.35	75.36	131.02	111.75	1.9883e+06	898969	337632
FALSE	High	Master Protein	F1RP44	Uncharacterized protein OS=Sus scrofa OX=9823 GN=IPO5 PE=4 SV=3	0	FALSE	16.847	4	3	3	9	3	988	111.3	5	2.49	3	transport	nucleus;other cell component	other molecular function	Pf02985, Pf13646, Pf18808, Pf18829		ENSSSCG00000009509	IPO5	F1RP44			0	0	0.503	0.345	1.662	0.731539	0.494086	0.891259	68.99	66.83	108.98	119	37.6	10.8	232.6	85.43	97.64	118.77	89.68
FALSE	High	Master Protein	A0A287AEV6	Uncharacterized protein OS=Sus scrofa OX=9823 PE=4 SV=2	0	FALSE	16.825	23	3	3	23	3	213	22	5.63	6.4	3	cell adhesion;other biological processes	plasma membrane;other membranes		Pf12301					Immunoregulatory interactions between a Lymphoid and a non-Lymphoid cell		1	0	1.884	1.632	0.959	0.313534	0.84316	0.929094	108.54	108.06	97.02	48.5	167.7	114.8	69	104.61	58.09	76.61	43.73	777076	6.22154e+06	8.56729e+06
FALSE	High	Master Protein	Q9MYT8	ATP synthase subunit e, mitochondrial OS=Sus scrofa OX=9823 GN=ATP5ME PE=3 SV=4	0	FALSE	16.811	52	3	3	27	3	71	8.2	9.31	19.68	3	other metabolic processes;transport	other membranes;mitochondrion	transporter activity	Pf05680	396950	ENSSSCG00015004194; ENSSSCG00025046462; ENSSSCG00030073323; ENSSSCG00035071243; ENSSSCG00045012935; ENSSSCG00050002355; ENSSSCG00055008930; ENSSSCG00060026086; ENSSSCG00065062948; ENSSSCG00070006634	ATP5ME	A1XQR5; Q9MYT8; ssc:396950	Formation of ATP by chemiosmotic coupling; Cristae formation		2	0	0.873	0.949	0.872	0.990753	0.988013	0.91841	47.66	101.69	69.62	109.2	75.6	108.5	106.7	46.59	24.49	110.34	35.03	3.21019e+06	1.03226e+07	1.53197e+07
FALSE	High	Master Protein	A0A286ZNN4	NADH dehydrogenase ubiquinone iron-sulfur protein 3, mitochondrial OS=Sus scrofa OX=9823 GN=NDUFS3 PE=1 SV=1	0	FALSE	16.611	15	3	3	10	3	264	30.2	7.49	5.78	3	cell organization and biogenesis;other metabolic processes;transport;other biological processes	other membranes;mitochondrion;nucleus	transporter activity	Pf00329		ENSSSCG00000032081	NDUFS3	A0A286ZNN4	RHOG GTPase cycle; Complex I biogenesis		3	0	0.626	0.01	1.356	0.942549	1.19313e-16	0.947221	117.76		87.25	49.9	18.7		331.3	110.15	100.43		60.08		269801	130993
FALSE	High	Master Protein	A0A5G2QH28	GMP reductase OS=Sus scrofa OX=9823 GN=GMPR PE=1 SV=1	0	FALSE	16.565	14	3	3	8	3	305	32.9	7.52	3.85	3	other metabolic processes	other cell component	other molecular function	Pf00478		ENSSSCG00000001064	GMPR	A0A5G2QH28			0	0	0.679	0.914	1.154	0.910632	0.982819	0.983747	77.32	68.27	90.72	163.4	63.6	92.7	80.4	51.93	30.2	47.02	108.1	2.61679e+06		1.27871e+06
FALSE	High	Master Protein	F1SCC7	SERPIN domain-containing protein OS=Sus scrofa OX=9823 GN=LOC396684 PE=3 SV=3	0	FALSE	16.528	10	4	4	30	3	411	46.1	6.34	16.19	4	other biological processes	non-structural extracellular	enzyme regulator activity	Pf00079		ENSSSCG00000002486	LOC396684	F1SCC7			0	0	0.479	0.796	1.127	0.750221	0.950519	0.95103	81.96	124.74	119.59	148.9	62.3	47.3	141.6	69.05	86.06	136.8	97.75	1.21462e+06	538709	133002
FALSE	High	Master Protein	A0A5G2QL63	Uncharacterized protein OS=Sus scrofa OX=9823 GN=PXN PE=4 SV=1	0	FALSE	16.315	4	3	3	15	3	1072	115.2	6.25	7.37	3	cell adhesion	cytosol;cytoskeleton;other cell component	other molecular function	Pf00412, Pf03535		ENSSSCG00000040546	PXN	A0A5G2QL63	Smooth Muscle Contraction; PTK6 Regulates RHO GTPases, RAS GTPase and MAP kinases; GAB1 signalosome; Regulation of cytoskeletal remodeling and cell spreading by IPP complex components; Localization of the PINCH-ILK-PARVIN complex to focal adhesions		5	0	0.718	1.045	0.726	0.95839	0.982819	0.661842	111.48	108.59	125.72	96.9	85.2	115.8	102.1	137.3	89.87	78.1	105.55	1.56227e+06	6.38354e+06	1.60756e+06
FALSE	High	Master Protein	Q6QAP7	40S ribosomal protein S17 OS=Sus scrofa OX=9823 GN=RPS17 PE=1 SV=3	0	FALSE	16.146	41	3	3	10	3	135	15.5	9.85	2.17	3	protein metabolism;other metabolic processes	other membranes;cytosol;ER/Golgi;translational apparatus;other cell component	other molecular function	Pf00833	414392	ENSSSCG00000027358; ENSSSCG00015079345; ENSSSCG00035055844; ENSSSCG00050074232; ENSSSCG00070017849	RPS17	Q6QAP7; ssc:414392	L13a-mediated translational silencing of Ceruloplasmin expression; Translation initiation complex formation; Ribosomal scanning and start codon recognition; Nonsense Mediated Decay (NMD) independent of the Exon Junction Complex (EJC); Nonsense Mediated Decay (NMD) enhanced by the Exon Junction Complex (EJC); SRP-dependent cotranslational protein targeting to membrane; GTP hydrolysis and joining o…		7	0		6.808	2.394		0.0232588	0.745521		0	10.01	97	62.2	46.5	194.3		36.78	152.63	86.16
FALSE	High	Master Protein	A0A286ZLG6	High mobility group AT-hook 1 OS=Sus scrofa OX=9823 GN=HMGA1 PE=1 SV=1	0	FALSE	16.111	14	3	3	33	3	180	19.1	11.97	17.38	3	other biological processes	nucleus;other cell component	nucleic acid binding activity			ENSSSCG00000032242	HMGA1	A0A286ZLG6	Formation of Senescence-Associated Heterochromatin Foci (SAHF)		1	0	1.111	1.828	1.658	0.936008	0.792768	0.882816	95.11	120.35	135.5	91.3	76.9	127.3	104.5	85.31	71.81	106.37	130.06	3.73767e+06	6.16331e+06	8.56945e+06
FALSE	High	Master Protein	P62802	Histone H4 OS=Sus scrofa OX=9823 PE=1 SV=2	0	FALSE	16.081	29	3	3	24	3	103	11.4	11.36	15.28	3	cell organization and biogenesis;RNA metabolism OR transcription;other metabolic processes	nucleus;other cell component	nucleic acid binding activity;other molecular function	Pf15511					B-WICH complex positively regulates rRNA expression; Estrogen-dependent gene expression; Transcriptional regulation by small RNAs; Oxidative Stress Induced Senescence; Recruitment and ATM-mediated phosphorylation of repair and signaling proteins at DNA double strand breaks; HATs acetylate histones; G2/M DNA damage checkpoint; Condensation of Prophase Chromosomes; Senescence-Associated Secretory P…		26	0	0.183	0.061	1.014	0.00082567	0.000194063	0.940349	137.34	126.19	139.84	244.7	33.7	7.3	114.3	124.24	107.34	158.04	132.47	2.61917e+06		54355.8
FALSE	High	Master Protein	A0A287BFN4	HBS1 like translational GTPase OS=Sus scrofa OX=9823 GN=HBS1L PE=1 SV=2	0	FALSE	16.056	9	3	3	23	3	588	65.1	6.46	0	3	other biological processes		other molecular function	Pf00009, Pf08938		ENSSSCG00000004169	HBS1L	A0A287BFN4			0	0	0.28	0.8	0.763	0.0135848	0.950519	0.810591	89.37	92.24	97.26	164.3	47.5	124.9	63.4	83	66.89	94.68	102.77	9.56294e+06	8.64496e+06	3.08169e+06
FALSE	High	Master Protein	A0A286ZJN9	Acyl-CoA binding domain containing 7 OS=Sus scrofa OX=9823 GN=ACBD7 PE=4 SV=1	0	FALSE	15.953	41	3	4	11	3	88	10.1	5.27	7.71	3			other molecular function	Pf00887		ENSSSCG00000038184	ACBD7	A0A286ZJN9	Mitochondrial Fatty Acid Beta-Oxidation		1	0	6.891	2.035	1.217	5.68709e-07	0.744083	0.979989	121.56	129.71	55.09	22.1	283.2	80.1	14.6	153.19	100.64	91.03	162.07	1.00161e+06	40480	4.98581e+06
FALSE	High	Master Protein	I3LLH5	Peptidyl-prolyl cis-trans isomerase OS=Sus scrofa OX=9823 GN=PIN1 PE=1 SV=1	0	FALSE	15.766	25	3	5	40	3	163	18.3	8.82	3.52	3	protein metabolism;other metabolic processes;stress response;other biological processes	cytosol;cytoskeleton;nucleus;other cell component	other molecular function	Pf00397, Pf00639	100512827	ENSSSCG00000039619	PIN1	I3LLH5; ssc:100512827	RHO GTPases Activate NADPH Oxidases; Regulation of TP53 Activity through Phosphorylation; Negative regulators of DDX58/IFIH1 signaling		3	0	1.574	1.885	1.642	0.544976	0.788678	0.885776	83.41	98.17	89.22	62.1	127.7	134.8	75.4	65.14	41.69	71.35	88.97	1.40518e+06	1.37714e+06	5.12923e+06
FALSE	High	Master Protein	P50447	Alpha-1-antitrypsin OS=Sus scrofa OX=9823 GN=SERPINA1 PE=2 SV=1	0	FALSE	15.644	8	3	3	14	3	421	47.2	5.85	9.74	3	other biological processes	non-structural extracellular	enzyme regulator activity	Pf00079	397688		SERPINA1	P50447; ssc:397688			0	0	1.001	0.747	1.932	0.980186	0.92567	0.704838	52.49	62.66	42.52	78.4	88.6	50.2	182.8	59.65	40.49	66.43	65.3	847430	1.91434e+06	1.62332e+06
FALSE	High	Master Protein	Q9GJT2	S-formylglutathione hydrolase OS=Sus scrofa OX=9823 GN=ESD PE=2 SV=1	0	FALSE	15.394	19	3	3	5	3	282	31.5	7.02	1.88	3	other metabolic processes	cytosol;other cell component	other molecular function	Pf00756	397127	ENSSSCG00000009407; ENSSSCG00025008498; ENSSSCG00035074723; ENSSSCG00065020640; ENSSSCG00070000676	ESD	Q9GJT2; Q9GM98; ssc:397127	Glutathione conjugation		1	0	0.416	0.978	1.836	0.582714	0.996289	0.882816	77.02	103.78	88.14	80.6	39.2	115.2	165.1	123.69	67	121.34	116.89	339697	279278	86450.3
FALSE	High	Master Protein	A0A287B037	Prohibitin OS=Sus scrofa OX=9823 GN=PHB2 PE=1 SV=1	0	FALSE	15.059	11	3	3	6	3	289	32.3	9.8	5.91	3		plasma membrane;other membranes;mitochondrion		Pf01145		ENSSSCG00000024655	PHB2	A0A287B037			0	0	0.528	0.323	1.709	0.867056	0.418053	0.929094	110.56	113.68	137.07	103.4	58	58	180.6	137.27	115.79	105.23	126.95	411636	144707	96468.4
FALSE	High	Master Protein	A0A5G2R6Z0	Uncharacterized protein OS=Sus scrofa OX=9823 GN=IGFBP7 PE=1 SV=1	0	FALSE	15.014	15	3	3	17	3	273	28.3	8.56	2.21	3	other biological processes	non-structural extracellular	other molecular function	Pf00219, Pf07648		ENSSSCG00000008913	IGFBP7	A0A5G2R6Z0			0	0	1.023	1.223	1.824	0.969515	0.933672	0.776659	72.69	64.49	111.25	78.6	95.3	99	127.1	88.38	34.14	63.51	100.6	7.98797e+06	4.84566e+06	7.00216e+06
FALSE	High	Master Protein	A0A5G2R2X9	Uncharacterized protein OS=Sus scrofa OX=9823 GN=PEX19 PE=1 SV=1	0	FALSE	14.899	16	3	3	4	3	352	38.9	4.67	2.4	3	cell organization and biogenesis	other membranes;other cytoplasmic organelle		Pf04614		ENSSSCG00000023091	PEX19	A0A5G2R2X9	Class I peroxisomal membrane protein import; ABC transporters in lipid homeostasis		2	0	1.982	0.536	0.983	0.431345	0.808127	0.925827	97.14	47.29	98.26	107	147.7	62	83.3	81.35	130.65	24.55	82.66	170837	1.63679e+06	1.94241e+06
FALSE	High	Master Protein	A0A5G2RFW9	Uncharacterized protein OS=Sus scrofa OX=9823 GN=MANF PE=1 SV=1	0	FALSE	14.887	20	3	3	13	3	189	21.6	8.19	4.64	3	signal transduction;other biological processes	non-structural extracellular;ER/Golgi	signal transduction activity or receptor binding;other molecular function	Pf10208, Pf20145		ENSSSCG00000032914	MANF	A0A5G2RFW9	Platelet degranulation		1	0	1.093	1.176	1.184	0.939485	0.951371	0.989375	73.68	70.86	103.14	91.7	104	95.1	109.1	56.95	38.5	133.34	81.32	838576	1.54476e+06	1.94001e+06
FALSE	High	Master Protein	F1RF45	Homer scaffold protein 1 OS=Sus scrofa OX=9823 GN=HOMER1 PE=1 SV=4	0	FALSE	14.804	10	3	3	9	3	356	40.5	5.54	4.62	3		other cell component	signal transduction activity or receptor binding	Pf00568		ENSSSCG00000014113	HOMER1	F1RF45			0	0	0.613	0.706	0.895	0.760222	0.904201	0.913077	76.69	78.06	96.1	115.7	92.1	75.2	116.9	73.02	52.39	89.43	95.08	5.16911e+06	4.81765e+06	1.17473e+06
FALSE	High	Master Protein	P81045	Cytochrome c oxidase copper chaperone OS=Sus scrofa OX=9823 GN=COX17 PE=1 SV=1	0	FALSE	14.7	58	3	3	49	3	62	6.7	7.69	93.46	3	cell organization and biogenesis	mitochondrion	other molecular function	Pf05051			COX17	P81045			0	0	0.984	1.577	1.151	0.990753	0.848595	0.998616	127.37	119.69	125.49	92	93.6	143.5	70.9	89.19	70.27	57.85	132.14	2.02066e+07	1.73359e+07	2.39548e+07
FALSE	High	Master Protein	A0A287BNL5	Uncharacterized protein OS=Sus scrofa OX=9823 PE=4 SV=2	0	FALSE	14.582	7	3	3	10	3	563	61.8	6.54	2.02	3				Pf07679							0	0	0.498	0.561	0.704	0.582714	0.831758	0.661842	109.26	107.52	113.43	162.4	83.9	43.3	110.4	93.23	103.69	131.59	105.14	270919	283944
FALSE	High	Master Protein	P00348	Hydroxyacyl-coenzyme A dehydrogenase, mitochondrial OS=Sus scrofa OX=9823 GN=HADH PE=1 SV=2	0	FALSE	14.57	11	3	4	16	3	314	34.1	9	3.36	3	other metabolic processes;other biological processes	mitochondrion;nucleus	other molecular function	Pf00725, Pf02737	397604	ENSSSCG00000009150; ENSSSCG00015016364; ENSSSCG00025041615; ENSSSCG00030003353; ENSSSCG00035023707; ENSSSCG00040074801; ENSSSCG00045024125; ENSSSCG00050014864; ENSSSCG00055006902; ENSSSCG00060076804; ENSSSCG00065006573; ENSSSCG00070019666	HADH	P00348; Q9XS66; ssc:397604	Beta oxidation of hexanoyl-CoA to butanoyl-CoA; Beta oxidation of butanoyl-CoA to acetyl-CoA; Beta oxidation of lauroyl-CoA to decanoyl-CoA-CoA; Beta oxidation of decanoyl-CoA to octanoyl-CoA-CoA; Beta oxidation of octanoyl-CoA to hexanoyl-CoA		5	0	1.025	0.584	1.77	0.955526	0.84316	0.831476	119.54	121.43	137.16	103.9	53.5	6.7	235.9	154.62	104.15	148.01	108.74	722521	12263.7	257054
FALSE	High	Master Protein	Q29308	40S ribosomal protein S19 (Fragment) OS=Sus scrofa OX=9823 GN=RPS19 PE=2 SV=3	0	FALSE	14.488	23	3	3	25	3	136	15.1	10.2	13.9	3	cell organization and biogenesis;protein metabolism;other metabolic processes	cytosol;translational apparatus	nucleic acid binding activity;other molecular function	Pf01090			RPS19	Q29308			0	0	2.049	2.048	1.578	0.212586	0.740786	0.911077	61.27	91.93	85.95	64.6	111.9	118.7	104.8	74.68	53.48	72.49	71.66	74747.5		769968
FALSE	High	Master Protein	F1SV23	Uncharacterized protein OS=Sus scrofa OX=9823 GN=NDUFS5 PE=1 SV=1	0	FALSE	14.321	35	3	3	6	3	106	12.5	8.73	2.1	3	cell organization and biogenesis	other membranes;mitochondrion		Pf10200	100514655	ENSSSCG00000003653	NDUFS5	F1SV23; ssc:100514655	Complex I biogenesis		2	0	0.833	0.511	0.691	0.992452	0.792768	0.554678	98.96	120.57	109.65	61.1	130.7	125.4	82.8	108.54	97.38	104.17	59.23		71436.9	550014
FALSE	High	Master Protein	F1S9T0	DnaJ heat shock protein family (Hsp40) member B4 OS=Sus scrofa OX=9823 GN=DNAJB4 PE=4 SV=2	0	FALSE	14.122	12	3	3	8	3	337	37.8	8.51	5.71	3	other biological processes	plasma membrane;other membranes;cytosol;nucleus	other molecular function	Pf00226, Pf01556		ENSSSCG00000003766	DNAJB4	F1S9T0			0	0	0.572	1.63	0.713	0.644005	0.84316	0.723181	98.96	107.54	123.1	109.8	64.3	142.9	83	91.83	29.13	69.71	92.79	8.05327e+06	1.67027e+07	6.62659e+06
FALSE	High	Master Protein	F1RPW8	Asparaginase and isoaspartyl peptidase 1 OS=Sus scrofa OX=9823 GN=ASRGL1 PE=4 SV=3	0	FALSE	13.857	11	3	3	22	3	309	32.1	6.93	5.27	3	protein metabolism;other metabolic processes	other cell component	other molecular function	Pf01112	100517023	ENSSSCG00000013065	ASRGL1	F1RPW8; ssc:100517023			0	0	0.631	1.141	1.176	0.763319	0.966908	0.994582	110.88	107.18	114.54	102	67.9	116	114.1	89.06	109.24	141.19	94.46	5.59178e+06	5.78829e+06	8.48082e+06
FALSE	High	Master Protein	F1S4Y8	Eukaryotic translation initiation factor 2 subunit beta OS=Sus scrofa OX=9823 GN=EIF2S2 PE=4 SV=2	0	FALSE	13.325	14	3	3	9	3	333	38.2	5.8	3.78	3	cell cycle OR cell proliferation;cell organization and biogenesis;protein metabolism;other metabolic processes;developmental processes	other cell component	nucleic acid binding activity;other molecular function	Pf01873	100621044	ENSSSCG00000026617	EIF2S2	F1S4Y8; ssc:100621044	L13a-mediated translational silencing of Ceruloplasmin expression; Translation initiation complex formation; Ribosomal scanning and start codon recognition		3	0	0.529	0.742	0.885	0.631809	0.92567	0.911637	116.92	112.19	109.18	100.7	76.1	163.5	59.7	99.01	60.9	116	116.42	3.42597e+06	6.28341e+06	2.10382e+06
FALSE	High	Master Protein	A0A5G2QS58	Ubiquinone biosynthesis protein OS=Sus scrofa OX=9823 GN=COQ9 PE=1 SV=1	0	FALSE	13.271	9	3	3	7	3	401	43.9	8.63	1.61	3	other metabolic processes	mitochondrion	other molecular function	Pf08511		ENSSSCG00000025284	COQ9	A0A5G2QS58			0	0	1.562	1.308	1.426	0.562347	0.92096	0.929094	73.96	73.46	93.42	95.2	103.6	117.8	83.5	39.47	37.42	27.66	62.48	1.44603e+06	3.50961e+06	3.43114e+06
FALSE	High	Master Protein	A0A0H5ANC0	Osteoglycin OS=Sus scrofa OX=9823 GN=OGN PE=1 SV=1	0	FALSE	13.207	16	3	3	10	3	298	34	6.09	3.55	3	signal transduction		signal transduction activity or receptor binding	Pf13855	106509723	ENSSSCG00000034607	OGN	A0A0H5ANC0; ssc:106509723	Keratan sulfate biosynthesis; Keratan sulfate degradation		2	0	1.225	0.427	1.904	0.87282	0.664838	0.831476	105.9	124.26	123.76	173.8	114.9	28.3	82.9	105.88	84.37	86.55	112.22	89574.8		75887.9
FALSE	High	Master Protein	F1RG85	Myosin XVIIIB OS=Sus scrofa OX=9823 GN=MYO18B PE=3 SV=3	0	FALSE	13.107	2	3	3	7	3	2444	269.3	6.8	0	3	developmental processes	cytoskeleton	cytoskeletal activity;other molecular function	Pf00063		ENSSSCG00000009957	MYO18B	F1RG85			0	0	0.593	1.423	1.405	0.868943	0.888843	0.971007	101.58	104.12	108.89	89.8	94.6	141	74.6	102.75	83.93	145.96	120.25	2.40485e+06	3.77796e+06	787481
FALSE	High	Master Protein	A0A287BL83	Uncharacterized protein OS=Sus scrofa OX=9823 GN=LOC100622246 PE=1 SV=1	0	FALSE	13.003	15	3	3	7	3	281	30.5	7.75	3.71	3			other molecular function	Pf00106		ENSSSCG00000020706	LOC110256483	A0A287BL83			0	0	0.767	0.67	1.23	0.980186	0.888843	0.989375	109.93	105.2	110.24	76.1	85.6	96.3	142	121.82	73.91	96.61	124.76	108750
FALSE	High	Master Protein	A0A5G2RN85	NADH:ubiquinone oxidoreductase subunit A5 OS=Sus scrofa OX=9823 GN=NDUFA5 PE=1 SV=1	0	FALSE	12.998	44	3	3	14	3	117	13.4	8.09	1.67	3	other metabolic processes;transport	other membranes;mitochondrion	transporter activity	Pf04716		ENSSSCG00000037869	NDUFA5	A0A5G2RN85	RHOG GTPase cycle; Complex I biogenesis		3	0	1.198	0.837	0.816	0.879315	0.970417	0.831476	116.7	117.96	113.66	97	115.6	85.1	102.3	92.15	99.99	95.61	85.79	223862	771319	894211
FALSE	High	Master Protein	F2Z567	60S ribosomal protein L8 OS=Sus scrofa OX=9823 GN=RPL8 PE=1 SV=1	0	FALSE	12.988	14	3	3	12	3	257	28	11.03	10.49	3	protein metabolism;other metabolic processes	cytosol;translational apparatus	nucleic acid binding activity;other molecular function	Pf00181, Pf03947	100154456	ENSSSCG00000029830	RPL8	F2Z567; K7GNM9; ssc:100154456			0	0	0.783	0.649	1.194	0.955526	0.88421	0.99967	80.47	119.42	108.17	119.3	93.9	105	81.8	114.76	103.89	85.64	107.91	1.39505e+07	6.492e+06	1.18768e+06
FALSE	High	Master Protein	K7GSY7	FUS RNA binding protein OS=Sus scrofa OX=9823 GN=FUS PE=1 SV=2	0	FALSE	12.984	7	3	3	26	3	518	52.6	9.36	4.24	3	RNA metabolism OR transcription;other metabolic processes;other biological processes	nucleus;other cell component	nucleic acid binding activity;other molecular function	Pf00076, Pf00641		ENSSSCG00000030798	FUS	K7GSY7	mRNA Splicing - Major Pathway		1	0	1.313	1.391	1.491	0.794225	0.891153	0.923971	100.52	104.39	115.99	79.4	117.3	63.9	139.5	59.06	57.31	123.94	76.81	7.23467e+06	6.82767e+06	1.07532e+07
FALSE	High	Master Protein	Q3ZDQ5	Caveolin-3 OS=Sus scrofa OX=9823 GN=CAV3 PE=2 SV=1	0	FALSE	12.982	32	4	4	34	3	151	17.4	5.86	10.93	4	cell organization and biogenesis;other metabolic processes;stress response;transport;developmental processes;other biological processes	plasma membrane;other membranes;ER/Golgi	cytoskeletal activity;other molecular function	Pf01146	641358	ENSSSCG00000040643; ENSSSCG00005040539; ENSSSCG00015038599; ENSSSCG00030041511; ENSSSCG00035023113; ENSSSCG00040034459; ENSSSCG00045017085; ENSSSCG00050023439; ENSSSCG00055030458; ENSSSCG00060049259; ENSSSCG00065043396; ENSSSCG00070021000	CAV3	Q15G23; Q3ZDQ5; ssc:641358			0	0	1.455	2.673	0.724	0.683862	0.516498	0.692185	103.67	100.78	104.23	47.5	83.4	239.4	29.8	90.42	67.36	69.03	94.26	394284	4.24607e+06	6.87797e+06
FALSE	High	Master Protein	I3LNB4	Multifunctional fusion protein OS=Sus scrofa OX=9823 GN=ALDH4A1 PE=1 SV=3	0	FALSE	12.972	7	3	3	7	3	605	66.9	8.07	1.73	3	other metabolic processes	cytosol;mitochondrion	other molecular function	Pf00171		ENSSSCG00000024752	ALDH4A1	I3LNB4	Glyoxylate metabolism and glycine degradation; Proline catabolism		2	0	1.18	0.579	1.833	0.923872	0.84316	0.882816	126.91	116.26	114.05	134.2	92.1	32.7	141	101.24	75.03	72.22	112.59	35237	2.83884e+06	125504
FALSE	High	Master Protein	A0A5G2R5A3	BCL2 like 13 OS=Sus scrofa OX=9823 GN=BCL2L13 PE=1 SV=1	0	FALSE	12.779	9	3	3	11	3	449	48	4.53	0	3	other biological processes	other membranes		Pf00452		ENSSSCG00000040373	BCL2L13	A0A5G2R5A3			0	0	0.871	0.849	1.151	0.999833	0.970417	0.983747	91.96	113.52	106.38	127.5	56.3	57.9	158.3	76.26	79.7	144.3	104.19	1.25779e+06	3.44705e+06	1.49205e+06
FALSE	High	Master Protein	M3UZ42	Ubiquitin-fold modifier 1 OS=Sus scrofa OX=9823 GN=UFM1 PE=1 SV=1	0	FALSE	12.729	60	3	4	22	3	85	9.1	9.31	0	3	cell organization and biogenesis;protein metabolism;other metabolic processes;stress response;developmental processes;other biological processes	ER/Golgi;nucleus;other cell component		Pf03671		ENSSSCG00000045890	UFM1	M3UZ42			0	0	1.173	1.416	0.922	0.91114	0.888843	0.929094	92.22	96.23	108.78	93.7	99.7	139.8	66.8	81.75	53.02	42.3	78.06	4.39711e+06	1.24959e+07	8.35274e+06
FALSE	High	Master Protein	A0A287ANF5	Apoptosis and caspase activation inhibitor OS=Sus scrofa OX=9823 GN=AVEN PE=4 SV=2	0	FALSE	12.719	10	3	3	16	3	348	37.4	5.07	0	3	other biological processes	other membranes				ENSSSCG00000029474	AVEN	A0A287ANF5	Regulation of the apoptosome activity		2	0	1.543	1.327	0.828	0.582714	0.906733	0.838473	81.73	74.91	90.39	70.7	140.3	124.4	64.6	74.39	39.23	50.78	75.69	1.94042e+06	3.39213e+06	4.79385e+06
FALSE	High	Master Protein	F6Q469	SERPIN domain-containing protein OS=Sus scrofa OX=9823 GN=SERPINA3-2 PE=1 SV=1	0	FALSE	12.612	10	4	4	14	3	413	46.3	6.61	0	4		non-structural extracellular		Pf00079		ENSSSCG00000030371	LOC100156325	F6Q469			0	0	0.58	1.315	2.16	0.917453	0.914971	0.597216	109.84	119.9	93.58	84.9	46.9	71.6	196.5	66.23	65.19	114.22	89.48	653433	90071.8	274864
FALSE	High	Master Protein	A0A5G2QKX2	Ankyrin repeat domain 2 OS=Sus scrofa OX=9823 GN=ANKRD2 PE=1 SV=1	0	FALSE	12.489	12	3	3	10	3	334	37.1	7.42	0	3	stress response;other biological processes	cytosol;nucleus	other molecular function	Pf12796		ENSSSCG00000010522	ANKRD2	A0A5G2QKX2			0	0	0.97	0.649	1.282	0.990753	0.88421	0.998616	42.67	40.56	96.42	167.6	103.5	80.4	48.5	26.74	82.94	39.02	81.82			818628
FALSE	High	Master Protein	A0A286ZN07	Charged multivesicular body protein 4A OS=Sus scrofa OX=9823 GN=CHMP4A PE=4 SV=2	0	FALSE	12.377	17	3	3	20	3	229	25.8	4.81	1.78	3	cell cycle OR cell proliferation;cell organization and biogenesis;transport;other biological processes	plasma membrane;other membranes;nucleus;other cytoplasmic organelle;other cell component	other molecular function	Pf03357		ENSSSCG00000033432	CHMP4A	A0A286ZN07	Macroautophagy; Pyroptosis; Endosomal Sorting Complex Required For Transport (ESCRT); Sealing of the nuclear envelope (NE) by ESCRT-III		4	0	0.472	0.501	0.738	0.371358	0.788678	0.776659	102.07	85.67	85.01	151.3	55	77	116.7	43.79	75.72	60.31	52.8	7.47553e+06	8.35125e+06	9.51523e+06
FALSE	High	Master Protein	O02772	Fatty acid-binding protein, heart OS=Sus scrofa OX=9823 GN=FABP3 PE=2 SV=3	0	FALSE	12.299	25	3	3	25	3	133	14.7	6.57	21.1	3		other cell component	other molecular function	Pf00061	399532	ENSSSCG00000036883; ENSSSCG00025057693; ENSSSCG00045037845; ENSSSCG00055000982; ENSSSCG00070027693	FABP3	A6N7Z0; A6N8I2; O02772; ssc:399532			0	0	0.77	0.663	1.486	0.942549	0.888843	0.923971	83.56	98.93	72.41	84.6	87.5	39.7	188.3	89.21	76.63	101.83	93.38	5.49843e+07	1.84184e+07	2.61809e+07
FALSE	High	Master Protein	A0A5G2RI34	Hematopoietic cell-specific Lyn substrate 1 OS=Sus scrofa OX=9823 GN=HCLS1 PE=1 SV=1	0	FALSE	12.21	8	3	3	6	3	525	58.1	4.93	0	3	cell organization and biogenesis;developmental processes;other biological processes	plasma membrane;other membranes;cytosol;nucleus;other cell component	cytoskeletal activity;other molecular function	Pf00018, Pf02218		ENSSSCG00000011884	HCLS1	A0A5G2RI34			0	0	0.632	1.458	0.903	0.836686	0.88421	0.913077	98.85	110.01	122.7	89.6	81.3	120.1	109.1	99.51	51	81.46	55.57	2.16667e+06	2.13098e+06	4.27479e+06
FALSE	High	Master Protein	F1RQR4	EH domain containing 1 OS=Sus scrofa OX=9823 GN=EHD1 PE=1 SV=3	0	FALSE	12.169	8	3	3	5	3	564	63.6	7.25	1.92	3	cell organization and biogenesis;transport;other biological processes	plasma membrane;other membranes;other cytoplasmic organelle;other cell component	other molecular function	Pf00350, Pf12763, Pf16880, Pf18150		ENSSSCG00000013017	EHD1	F1RQR4	Factors involved in megakaryocyte development and platelet production		1	0	0.251	0.264	0.867	0.136566	0.26646	0.855182	95.96	96.48	73.22	163.5	37.2	53.9	145.4	81.03	96.76	162.8	94.75			372568
FALSE	High	Master Protein	I3L9K5	Nuclear casein kinase and cyclin dependent kinase substrate 1 OS=Sus scrofa OX=9823 GN=NUCKS1 PE=1 SV=3	0	FALSE	12.153	27	3	3	12	3	193	21.4	5.96	3.36	3	DNA metabolism;other metabolic processes;stress response	other cell component	nucleic acid binding activity			ENSSSCG00000022398	NUCKS1	I3L9K5			0	0	0.524	1.166	1.561	0.817505	0.956358	0.947221	124.02	128.22	139.42	142.9	67.1	126	64	111.41	141.91	113.23	184.18	2.5663e+06	4.67873e+06	5.55795e+06
FALSE	High	Master Protein	A0A287B794	Sarcolemma associated protein OS=Sus scrofa OX=9823 GN=SLMAP PE=4 SV=2	0	FALSE	11.681	4	3	3	8	3	824	94.7	5.44	3.42	3	other biological processes	other membranes		Pf00498		ENSSSCG00000038873	SLMAP	A0A287B794			0	0	0.763	0.488	0.84	0.990753	0.773011	0.831476	90.85	112.61	110.28	141.7	73.3	50.3	134.7	92.64	159.14	116.08	86.08	178895	353018	164191
FALSE	High	Master Protein	A0A5G2Q9Z0	Inositol-1-monophosphatase OS=Sus scrofa OX=9823 GN=IMPA1 PE=3 SV=1	0	FALSE	11.539	13	3	3	8	3	269	29.4	5.02	1.84	3	other metabolic processes		other molecular function	Pf00459		ENSSSCG00000033791	IMPA1	A0A5G2Q9Z0			0	0	0.963	0.858	1.957	0.990753	0.970417	0.71356	62.59	101.24	110.84	100.7	111.9	83.7	103.7	57.52	50.75	106.31	113.53	2.94942e+06	1.75737e+06	577783
FALSE	High	Master Protein	F1SDF8	BolA family member 1 OS=Sus scrofa OX=9823 GN=BOLA1 PE=3 SV=2	0	FALSE	11.502	17	3	3	9	3	223	23.8	10.24	0	3		mitochondrion		Pf01722		ENSSSCG00000006667	BOLA1	F1SDF8			0	0	0.736	1.032	1.191	0.955526	0.982819	0.980613	84.61	88.87	106.56	106.8	99.4	110.6	83.2	80.19	71.99	157.38	132.49	1.4329e+06	1.68722e+06	3.00282e+06
FALSE	High	Master Protein	A0A287BDA6	Serine/threonine-protein phosphatase OS=Sus scrofa OX=9823 GN=PPP3CA PE=1 SV=1	0	FALSE	11.408	8	3	3	15	3	513	57.8	6.48	1.85	3	protein metabolism;other metabolic processes;signal transduction	other cell component	other molecular function	Pf00149		ENSSSCG00000009172	PPP3CA	A0A287BDA6			0	0	0.742	0.661	1.544	0.95839	0.888843	0.929094	77.82	99.5	76.83	90.3	114.8	53.8	141.1	104.33	65.84	113.32	94.91	1.05439e+06	643357	473407
FALSE	High	Master Protein	A0A5G2QM16	Endothelial differentiation related factor 1 OS=Sus scrofa OX=9823 GN=EDF1 PE=1 SV=1	0	FALSE	11.308	15	3	3	69	3	200	20.8	9.31	34.36	3		nucleus	nucleic acid binding activity	Pf01381, Pf08523		ENSSSCG00000038203	EDF1	A0A5G2QM16			0	0	0.909	1.184	1.154	0.999833	0.950519	0.998616	113.88	100.57	133.71	119.2	72.6	79.9	128.4	69.68	85.66	124.79	121.32	1.02008e+07	1.06577e+07	1.8223e+07
FALSE	High	Master Protein	A0A5G2RGI4	Ubiquitin conjugating enzyme E2 N like (gene/pseudogene) OS=Sus scrofa OX=9823 GN=UBE2NL PE=1 SV=1	0	FALSE	11.257	25	3	3	11	3	144	16.5	4.97	12.43	3				Pf00179		ENSSSCG00000000908	UBE2N	A0A5G2RGI4			0	0	0.71	0.627	0.969	0.897244	0.867518	0.935631	95.8	91.97	107.16	198.1	78.9	43.8	79.2	59.87	75.97	113.84	111.23	2.38631e+07	4.62164e+07	2.52035e+07
FALSE	High	Master Protein	A0A287BJN7	Huntingtin interacting protein K OS=Sus scrofa OX=9823 GN=HYPK PE=4 SV=2	0	FALSE	10.774	23	3	3	7	3	129	14.5	4.86	1.69	3	other biological processes	cytoskeleton;nucleus;other cell component	other molecular function	Pf19026		ENSSSCG00000038436	HYPK	A0A287BJN7			0	0	1.968	2.003	2.091	0.325771	0.757064	0.805813	107.08	113.95	122.19	101.5	130.2	133.9	34.5	72.93	71.75	47.61	135.47	2.24276e+06	2.68963e+06	1.54419e+06
FALSE	High	Master Protein	I3LJ87	Ribosomal protein S2 OS=Sus scrofa OX=9823 GN=RPS2 PE=1 SV=3	0	FALSE	10.749	12	3	3	6	3	266	29.1	10.18	0	3	protein metabolism;other metabolic processes	cytosol;translational apparatus	nucleic acid binding activity;other molecular function	Pf00333, Pf03719		ENSSSCG00000033697	RPS2	I3LJ87			0	0	0.706	0.389	0.981	0.990753	0.592525	0.923971	62.31	62.31	82.73	90.2	63.7	35.1	210.9	69.34			109.36	177344
FALSE	High	Master Protein	A0A287A3U5	ADP ribosylation factor GTPase activating protein 2 OS=Sus scrofa OX=9823 GN=ARFGAP2 PE=1 SV=1	0	FALSE	10.704	6	3	3	5	3	534	58.2	8.18	4.12	3	cell organization and biogenesis;transport	other membranes;ER/Golgi	enzyme regulator activity	Pf01412	100513395	ENSSSCG00000013245	ARFGAP2	A0A287A3U5			0	0	0.594	1.307	1.072	0.707748	0.92096	0.968669	98.8	103.69	103.39	138.8	56.2	118.2	86.8	61.67	102.12	149.02	95.86	5.23605e+06	4.60979e+06	5.27515e+06
FALSE	High	Master Protein	A0A5G2R8D7	WD repeat domain 1 OS=Sus scrofa OX=9823 GN=WDR1 PE=4 SV=1	0	FALSE	10.667	5	3	3	8	3	551	59.5	7.66	0	3				Pf00400		ENSSSCG00000036501	WDR1	A0A5G2R8D7			0	0	0.71	0.711	1.097	0.990753	0.906733	0.947221	109.09	94.36	122.86	84.5	93.9	78.6	142.9	153.41	112.2	74.85	115.59	290961	98875.6	191975
FALSE	High	Master Protein	F6PVY0	FABP domain-containing protein OS=Sus scrofa OX=9823 GN=FABP5 PE=1 SV=1	0	FALSE	10.66	18	3	3	8	3	234	26	9.91	0	3		other cell component	other molecular function	Pf00061		ENSSSCG00000006153	FABP5	F6PVY0			0	0	0.631	0.64	1.364	0.923872	0.878121	0.95103	68.56	100.38	76.04	79	84.9	50.4	185.7	93.77	59.96	174.59	72.64	907471	653652	646673
FALSE	High	Master Protein	A0A287ARC6	RAD23 homolog A, nucleotide excision repair protein OS=Sus scrofa OX=9823 GN=RAD23A PE=1 SV=1	0	FALSE	10.555	12	3	3	51	3	417	45.6	4.5	25.36	3	protein metabolism;DNA metabolism;other metabolic processes;stress response;other biological processes	cytosol;cytoskeleton;nucleus;other cell component	nucleic acid binding activity;other molecular function	Pf00240, Pf00627, Pf09280		ENSSSCG00000013747	RAD23A	A0A287ARC6	Formation of Incision Complex in GG-NER; DNA Damage Recognition in GG-NER; Josephin domain DUBs		3	0	1.022	1.295	0.79	0.97124	0.921526	0.831476	87.65	83.43	88.97	108.4	100.6	104.5	86.5	64.93	22.15	65.55	71.08	1.7261e+07	2.09581e+07	1.36256e+07
FALSE	High	Master Protein	A0A5G2R7M9	Uncharacterized protein OS=Sus scrofa OX=9823 GN=RPL12 PE=1 SV=1	0	FALSE	10.553	25	3	3	7	3	165	17.8	9.42	1.7	3	protein metabolism;other metabolic processes	translational apparatus	other molecular function	Pf00298, Pf03946	414416	ENSSSCG00000033019	RPL12	A0A5G2R7M9; ssc:414416			0	0	0.668	0.616	1.306	0.936008	0.858726	0.960043	101.38	87.11	115.93	124.6	60.4	62	153	99.26	40.71	64.22	85		109852	699606
FALSE	High	Master Protein	E2I6L6	Insulin-like growth factor-binding protein 5 OS=Sus scrofa OX=9823 GN=IGFBP5 PE=2 SV=1	0	FALSE	10.518	14	3	3	6	3	271	30.3	8.18	0	3	cell cycle OR cell proliferation;developmental processes;other biological processes	non-structural extracellular	other molecular function	Pf00086, Pf00219	100738836	ENSSSCG00000025924	IGFBP5	E2I6L6; I3LJI8	Regulation of Insulin-like Growth Factor (IGF) transport and uptake by Insulin-like Growth Factor Binding Proteins (IGFBPs); Post-translational protein phosphorylation		2	0	1.868	3.025	1.103	0.379856	0.387113	0.947221	95.15	106.44	108.91	66.4	124.4	156.4	52.8	58.23	26.05	38.75	124.48	106950	669664	836780
FALSE	High	Master Protein	A0A287BPW8	NADH:ubiquinone oxidoreductase subunit B4 OS=Sus scrofa OX=9823 GN=NDUFB4 PE=1 SV=1	0	FALSE	10.419	33	3	3	9	3	129	15.1	9.66	0	3	cell organization and biogenesis;other metabolic processes;stress response;transport	other membranes;mitochondrion;nucleus	transporter activity	Pf07225	100624335	ENSSSCG00000031913	NDUFB4	A0A287BPW8; ssc:100624335	Complex I biogenesis		2	0	0.996	0.566	1.439	0.969515	0.834318	0.929094	98.95	92.17	84.49	103.6	119.5	12.5	164.4	96.01	68.59	109.45	81.27	76797.2		162363
FALSE	High	Master Protein	F1RK10	Succinate--CoA ligase [ADP-forming] subunit beta, mitochondrial OS=Sus scrofa OX=9823 GN=SUCLA2 PE=1 SV=3	0	FALSE	10.385	12	3	3	8	3	405	43.8	6.14	0	3	other metabolic processes	mitochondrion	other molecular function	Pf00549, Pf08442		ENSSSCG00000009405	SUCLA2	F1RK10			0	0	0.71	0.249	2.029	0.990753	0.228723	0.617304	115	112.8	117.39	30.7	51.9	4.4	312.9	162.42	145.9	42.09	83.68		77718.2	69817.1
FALSE	High	Master Protein	Q9GKQ6	Biglycan (Fragments) OS=Sus scrofa OX=9823 GN=BGN PE=2 SV=2	0	FALSE	10.216	13	3	3	7	3	272	30.4	6.34	0	3		non-structural extracellular					BGN	Q9GKQ6; Q9TTB5			0	0	0.709	0.164	0.829	0.910132	0.0504445	0.831476	90.09	101.2	96.07	226.8	111.3	21.5	40.4	69.71	109.62	134.1	131.15	142381
FALSE	High	Master Protein	F1RLG5	Receptor expression-enhancing protein OS=Sus scrofa OX=9823 GN=REEP5 PE=1 SV=1	0	FALSE	10.164	17	3	3	7	3	189	21.4	7.83	1.8	3		other membranes		Pf03134	100516959	ENSSSCG00000022048	REEP5	F1RLG5; ssc:100516959			0	0	0.615	0.857	1.17	0.750221	0.970417	0.998616	85.78	88.76	98.76	116	68.9	92.6	122.5	57.46	58.3	52.47	93.6	1.12529e+06	3.44165e+06	3.19312e+06
FALSE	High	Master Protein	A0A5G2QTG5	SH3 domain binding glutamate rich protein like 3 OS=Sus scrofa OX=9823 GN=SH3BGRL3 PE=1 SV=1	0	FALSE	10.005	33	3	3	16	3	88	9.5	8.87	13.02	3				Pf04908		ENSSSCG00000034937	SH3BGRL3	A0A5G2QTG5			0	0	0.632	1.249	0.911	0.766611	0.929366	0.925827	101.7	100.49	109.09	107.1	89.1	152.7	51.2	92.66	85.55	78.69	106.9	9.25873e+06	9.15325e+06	1.28477e+07
FALSE	High	Master Protein	A0A5G2RAC9	ATP synthase peripheral stalk-membrane subunit b OS=Sus scrofa OX=9823 GN=ATP5PB PE=1 SV=1	0	FALSE	9.956	11	3	3	8	3	238	27.1	9.32	3.44	3	other metabolic processes;transport	other membranes;mitochondrion	transporter activity	Pf05405		ENSSSCG00000037772	ATP5PB	A0A5G2RAC9			0	0	0.855	0.691	1.017	0.994408	0.896981	0.938485	96.87	112.79	114.42	135.3	80.2	103.8	80.7	75.95	72.58	52.52	109.63	311549	1.80931e+06	833064
FALSE	High	Master Protein	A0A5K1U8P1	Clathrin heavy chain OS=Sus scrofa OX=9823 GN=CLTC PE=1 SV=1	0	FALSE	9.806	2	3	3	6	3	1681	192.6	5.77	0	3	transport	plasma membrane;other membranes;ER/Golgi	other molecular function	Pf00637, Pf01394, Pf09268, Pf13838		ENSSSCG00000022659	CLTC	A0A5K1U8P1			0	0	1.081	0.766	1.638	0.87989	0.930763	0.939567	98.34	86.68	101.37	78.1	125.2	80.7	115.9	103.85	53.49	72.34	128.65	107329
FALSE	High	Master Protein	F1RGE3	NADH dehydrogenase [ubiquinone] 1 alpha subcomplex subunit 2 OS=Sus scrofa OX=9823 GN=NDUFA2 PE=1 SV=1	0	FALSE	9.712	26	3	3	20	3	99	11.1	9.91	1.84	3		other membranes;mitochondrion		Pf05047	100520950	ENSSSCG00000014371	NDUFA2	F1RGE3; ssc:100520950			0	0	0.975	0.7	1.521	0.969515	0.902559	0.938485	107.66	134.57	91.45	56.6	105.6	62.8	175	107.55	80.11	221.07	63.72	106184	152286	262071
FALSE	High	Master Protein	F1S4A6	Synaptojanin 2 binding protein OS=Sus scrofa OX=9823 GN=SYNJ2BP PE=4 SV=3	0	FALSE	9.699	19	3	3	11	3	164	17.8	6.16	0	3	cell adhesion;cell-cell signaling;other biological processes	plasma membrane;other membranes;mitochondrion;other cell component		Pf00595		ENSSSCG00000026389	SYNJ2BP	F1S4A6			0	0	1.44	1.238	2.069	0.722134	0.930408	0.704838	70.83	101.05	80.66	67.2	130.6	80.3	121.9	81.09	54.45	108.56	58.07	35301.6	326865	1.23743e+06
FALSE	High	Master Protein	A0A5G2QZY1	Dysferlin OS=Sus scrofa OX=9823 GN=DYSF PE=1 SV=1	0	FALSE	9.689	2	3	3	3	3	2103	239.1	5.76	0	3		plasma membrane;other membranes	other molecular function	Pf00168, Pf08150, Pf08151, Pf08165, Pf16165		ENSSSCG00000008312	DYSF	A0A5G2QZY1			0	0	0.914	1.44	1.835	0.955526	0.888843	0.929094	64.25	81.96	83.71	86.5	72.9	108.6	131.9	82.11	46.44	67.12	117.95	153020		237563
FALSE	High	Master Protein	A0A287AHI7	C1q domain-containing protein OS=Sus scrofa OX=9823 GN=ADIPOQ PE=1 SV=1	0	FALSE	9.66	13	3	3	4	3	287	31	6.23	0	3	signal transduction	non-structural extracellular	signal transduction activity or receptor binding	Pf00386, Pf01391		ENSSSCG00000039103	ADIPOQ	A0A287AHI7			0	0	1.024	0.833	1.748	0.923872	0.970417	0.908878	83.43	116.46	128.36	50.9	25.7	60.2	263.2	86.59	69.98	127.33	98.31	634499	95099	128451
FALSE	High	Master Protein	F1RIW3	Palladin isoform X1 OS=Sus scrofa OX=9823 GN=PALLD PE=1 SV=2	0	FALSE	9.617	2	3	3	7	3	1333	142.3	6.79	3.84	3				Pf07679		ENSSSCG00000029331	PALLD	F1RIW3			0	0	0.795	1.399	0.916	0.990753	0.888843	0.913077	111.92	103.47	104.68	98.1	91	142.5	68.4	83.97	53.64	100.29	98.2	3.46109e+06	3.62033e+06	890973
FALSE	High	Master Protein	P83686	NADH-cytochrome b5 reductase 3 (Fragment) OS=Sus scrofa OX=9823 GN=CYB5R3 PE=1 SV=1	0	FALSE	9.542	19	3	3	6	3	272	30.8	7.01	0	3	other metabolic processes	other membranes;mitochondrion;ER/Golgi	other molecular function	Pf00175, Pf00970			CYB5R3	P83686			0	0	0.475	0.01	2.213	0.688117	1.19313e-16	0.505474	120.39		106.19	138.7	31.4		229.9	110.13	44.09		89.52	124552
FALSE	High	Master Protein	A0A5K1UBB6	Sarcoglycan alpha OS=Sus scrofa OX=9823 GN=SGCA PE=1 SV=1	0	FALSE	9.501	10	3	3	7	3	352	39	6.64	1.75	3		plasma membrane;other membranes;cytoskeleton	other molecular function	Pf05510		ENSSSCG00000017583	SGCA	A0A5K1UBB6			0	0	1.951	1.124	1.528	0.366117	0.970417	0.929094	123.06	131.45	116.28	45.3	153.7	61.3	139.6	102.79	96.93	105.22	51.36	124933	46636.6	107332
FALSE	High	Master Protein	F1SAD9	Protein disulfide-isomerase OS=Sus scrofa OX=9823 GN=PDIA4 PE=1 SV=1	0	FALSE	9.448	6	3	3	11	3	646	72.9	5.15	0	3	other biological processes	ER/Golgi;other cell component	other molecular function	Pf00085, Pf13848		ENSSSCG00000015453	PDIA4	F1SAD9			0	0	0.777	0.918	1.406	0.969515	0.982819	0.939567	56.61	70.01	74.31	99.5	79.5	105.7	115.3	36.44	51.69	41.92	31.5	1.09662e+06	1.43711e+06	1.81872e+06
FALSE	High	Master Protein	A0A5G2R3E4	Acyl-CoA dehydrogenase very long chain OS=Sus scrofa OX=9823 GN=ACADVL PE=1 SV=1	0	FALSE	9.431	4	3	3	10	3	681	73.1	8.59	0	3	other metabolic processes;stress response;other biological processes	other membranes;mitochondrion;nucleus	other molecular function	Pf00441, Pf02770, Pf02771		ENSSSCG00000017947	ACADVL	A0A5G2R3E4	Beta oxidation of palmitoyl-CoA to myristoyl-CoA		1	0	0.632	1.081	1.249	0.942824	0.97724	0.98252	100.42	84.35	119.96	118.4	38.7	107.2	135.6	114.89	111.96	78.17	122.38	783745	228852	73191.2
FALSE	High	Master Protein	A0A287AKZ9	V-type proton ATPase subunit G OS=Sus scrofa OX=9823 GN=ATP6V1G1 PE=3 SV=1	0	FALSE	9.22	31	3	3	11	3	118	13.7	8.43	5.29	3	transport	other membranes;other cytoplasmic organelle	transporter activity	Pf03179	100154379	ENSSSCG00000032835	TMEM268	A0A287AKZ9; ssc:100154379			0	0	2.125	2.091	2.161	0.182861	0.715655	0.500483	96.35	103.91	112.32	49.2	157.4	118.6	74.8	97.11	28.92	73.17	96.44	1.05525e+06	504509	2.16724e+06
FALSE	High	Master Protein	Q5BLZ2	Perilipin-3 OS=Sus scrofa OX=9823 GN=PLIN3 PE=2 SV=1	0	FALSE	9	9	3	3	4	3	439	47.9	5.91	0	3		other membranes;other cytoplasmic organelle;other cell component		Pf03036	595103		PLIN3	Q5BLZ2; ssc:595103			0	0	1.172	1.728	1.099	0.912106	0.81818	0.965327	63	88.46	74.49	80.6	93	141.6	84.8	66.8	29.05	68.81	74.95	2.11127e+06	3.29709e+06	3.90864e+06
FALSE	High	Master Protein	Q29307	ATPase inhibitor, mitochondrial OS=Sus scrofa OX=9823 GN=ATP5IF1 PE=1 SV=2	0	FALSE	8.876	30	3	3	33	3	108	12.2	9.35	14.06	3	cell organization and biogenesis;other metabolic processes;stress response;transport;developmental processes;other biological processes	mitochondrion;other cell component	other molecular function	Pf04568	100038002	ENSSSCG00000027072; ENSSSCG00005022913; ENSSSCG00015071631; ENSSSCG00025027404; ENSSSCG00030045646; ENSSSCG00035074291; ENSSSCG00040067989; ENSSSCG00045029732; ENSSSCG00050046864; ENSSSCG00055003291; ENSSSCG00060031333; ENSSSCG00065026077	ATP5IF1	A1XQV8; Q29307; ssc:100038002			0	0	1.366	2.603	1.876	0.750221	0.533403	0.73243	121.46	126.12	142.78	96.3	68.2	157.2	78.3	105.81	101.98	89.62	129.75	2.17286e+07	3.27304e+07	7.5528e+07
FALSE	High	Master Protein	A0A287A6B6	Dystonin OS=Sus scrofa OX=9823 GN=DST PE=1 SV=2	0	FALSE	8.783	1	3	3	7	3	7797	875.7	5.38	0	3	cell organization and biogenesis	other membranes;cytoskeleton;other cell component	cytoskeletal activity;other molecular function	Pf00307, Pf00435, Pf00681, Pf02187, Pf13499, Pf17902, Pf18373		ENSSSCG00000001499	DST	A0A287A6B6			0	0	0.698	1.08	0.814	0.980186	0.97724	0.831476	103.86	110.94	125.9	152.2	67.9	144.4	35.6	125.07	90.11	117.55	139.09	880953	3.04356e+06	502260
FALSE	High	Master Protein	F1SLD2	Uncharacterized protein OS=Sus scrofa OX=9823 GN=FAM136A PE=1 SV=2	0	FALSE	8.763	23	3	3	8	3	151	16.9	7.81	0	3		other cell component		Pf05811	100525693	ENSSSCG00000026446	FAM136A	F1SLD2; ssc:100525693			0	0	0.71	0.753	1.488	0.923872	0.929057	0.929094	116.65	123.88	132.02	127.4	71	105.9	95.7	88.18	89.04	135.29	154.44	2.65138e+06	3.88263e+06	5.19789e+06
[truncated: 486 more rows]
[truncated: 47 more columns]
